# Supplementary material for: Single nucleotide variants in nuclear pore complex disassembly pathway associated with poor survival in osteosarcoma
Source: Front Genet. 2024 Mar 18;15:1303404. doi: 10.3389/fgene.2024.1303404 (PMC10982431; doi:10.3389/fgene.2024.1303404)
Supplement: Supplementary file 2 [file DataSheet4.XLSX]

## Sheet: GO_ProcessNPCD2022
GO_Term	Description	P-value	FDR_q-value	Enrichment	N	B	n	b	Genes
GO:0006956	complement_activation	3.68e-36	5.68e-32	13.39	19115	145	443	45	[IGHV4-34__-__immunoglobulin_heavy_variable_4-34,_CFHR1__-__complement_factor_h-related_1,_IGLV2-23__-__immunoglobulin_lambda_variable_2-23,_IGLV2-14__-__immunoglobulin_lambda_variable_2-14,_IGHV1-18__-__immunoglobulin_heavy_variable_1-18,_IGLV2-11__-__immunoglobulin_lambda_variable_2-11,_IGHV4-4__-__immunoglobulin_heavy_variable_4-4,_IGLV1-47__-__immunoglobulin_lambda_variable_1-47,_IGKV4-1__-__…
GO:0006958	complement_activation,_classical_pathway	4.67e-36	3.6e-32	14.38	19115	129	443	43	[IGHV4-34__-__immunoglobulin_heavy_variable_4-34,_IGLV2-23__-__immunoglobulin_lambda_variable_2-23,_IGLV2-14__-__immunoglobulin_lambda_variable_2-14,_IGHV1-18__-__immunoglobulin_heavy_variable_1-18,_IGLV2-11__-__immunoglobulin_lambda_variable_2-11,_IGHV4-4__-__immunoglobulin_heavy_variable_4-4,_IGLV1-47__-__immunoglobulin_lambda_variable_1-47,_IGKV4-1__-__immunoglobulin_kappa_variable_4-1,_IGHV3-…
GO:0072376	protein_activation_cascade	3.77e-35	1.94e-31	11.93	19115	170	443	47	[IGHV4-34__-__immunoglobulin_heavy_variable_4-34,_CFHR1__-__complement_factor_h-related_1,_IGLV2-23__-__immunoglobulin_lambda_variable_2-23,_IGLV2-14__-__immunoglobulin_lambda_variable_2-14,_IGHV1-18__-__immunoglobulin_heavy_variable_1-18,_IGLV2-11__-__immunoglobulin_lambda_variable_2-11,_IGHV4-4__-__immunoglobulin_heavy_variable_4-4,_IGLV1-47__-__immunoglobulin_lambda_variable_1-47,_IGKV4-1__-__…
GO:0006959	humoral_immune_response	1.52e-28	5.88e-25	6.64	19115	320	522	58	[CFHR1__-__complement_factor_h-related_1,_IGHV1-18__-__immunoglobulin_heavy_variable_1-18,_IGKV4-1__-__immunoglobulin_kappa_variable_4-1,_TF__-__transferrin,_IGHV7-4-1__-__immunoglobulin_heavy_variable_7-4-1,_PF4V1__-__platelet_factor_4_variant_1,_IGKV3-20__-__immunoglobulin_kappa_variable_3-20,_IGKV3-15__-__immunoglobulin_kappa_variable_3-15,_COLEC11__-__collectin_sub-family_member_11,_IL8__-__i…
GO:0030449	regulation_of_complement_activation	7.25e-26	2.24e-22	13.11	19115	114	422	33	[IGHV4-34__-__immunoglobulin_heavy_variable_4-34,_CFHR1__-__complement_factor_h-related_1,_IL1B__-__interleukin_1,_beta,_IGLV2-23__-__immunoglobulin_lambda_variable_2-23,_IGLV2-14__-__immunoglobulin_lambda_variable_2-14,_IGLV2-11__-__immunoglobulin_lambda_variable_2-11,_IGLV1-47__-__immunoglobulin_lambda_variable_1-47,_IGKV4-1__-__immunoglobulin_kappa_variable_4-1,_IGLV1-44__-__immunoglobulin_lam…
GO:2000257	regulation_of_protein_activation_cascade	1.01e-25	2.59e-22	13	19115	115	422	33	[IGHV4-34__-__immunoglobulin_heavy_variable_4-34,_CFHR1__-__complement_factor_h-related_1,_IL1B__-__interleukin_1,_beta,_IGLV2-23__-__immunoglobulin_lambda_variable_2-23,_IGLV2-14__-__immunoglobulin_lambda_variable_2-14,_IGLV2-11__-__immunoglobulin_lambda_variable_2-11,_IGLV1-47__-__immunoglobulin_lambda_variable_1-47,_IGKV4-1__-__immunoglobulin_kappa_variable_4-1,_IGLV1-44__-__immunoglobulin_lam…
GO:0002920	regulation_of_humoral_immune_response	2.96e-24	6.54e-21	11.32	19115	136	422	34	[IGHV4-34__-__immunoglobulin_heavy_variable_4-34,_CFHR1__-__complement_factor_h-related_1,_IL1B__-__interleukin_1,_beta,_IGLV2-23__-__immunoglobulin_lambda_variable_2-23,_IGLV2-14__-__immunoglobulin_lambda_variable_2-14,_IGLV2-11__-__immunoglobulin_lambda_variable_2-11,_IGLV1-47__-__immunoglobulin_lambda_variable_1-47,_IGKV4-1__-__immunoglobulin_kappa_variable_4-1,_IGLV1-44__-__immunoglobulin_lam…
GO:0002673	regulation_of_acute_inflammatory_response	4.28e-23	8.26e-20	8.8	19115	159	519	38	[IGHV4-34__-__immunoglobulin_heavy_variable_4-34,_CFHR1__-__complement_factor_h-related_1,_IL1B__-__interleukin_1,_beta,_IGLV2-23__-__immunoglobulin_lambda_variable_2-23,_FFAR2__-__free_fatty_acid_receptor_2,_IGLV2-14__-__immunoglobulin_lambda_variable_2-14,_IGLV2-11__-__immunoglobulin_lambda_variable_2-11,_IGLV1-47__-__immunoglobulin_lambda_variable_1-47,_IGKV4-1__-__immunoglobulin_kappa_variabl…
GO:0006910	phagocytosis,_recognition	3.95e-22	6.79e-19	12.74	19115	75	560	28	[IGHV4-34__-__immunoglobulin_heavy_variable_4-34,_IGHV1-18__-__immunoglobulin_heavy_variable_1-18,_IGHV4-4__-__immunoglobulin_heavy_variable_4-4,_IGHV3-74__-__immunoglobulin_heavy_variable_3-74,_IGHV7-4-1__-__immunoglobulin_heavy_variable_7-4-1,_IGHV3-72__-__immunoglobulin_heavy_variable_3-72,_IGHA1__-__immunoglobulin_heavy_constant_alpha_1,_IGHA2__-__immunoglobulin_heavy_constant_alpha_2_(a2m_ma…
GO:0038096	Fc-gamma_receptor_signaling_pathway_involved_in_phagocytosis	7.73e-22	1.19e-18	12.69	19115	130	336	29	[IGHV4-34__-__immunoglobulin_heavy_variable_4-34,_IGLV2-23__-__immunoglobulin_lambda_variable_2-23,_IGLV2-14__-__immunoglobulin_lambda_variable_2-14,_IGLV2-11__-__immunoglobulin_lambda_variable_2-11,_IGLV1-47__-__immunoglobulin_lambda_variable_1-47,_IGKV4-1__-__immunoglobulin_kappa_variable_4-1,_IGLV1-44__-__immunoglobulin_lambda_variable_1-44,_IGLV1-40__-__immunoglobulin_lambda_variable_1-40,_IG…
GO:0002433	immune_response-regulating_cell_surface_receptor_signaling_pathway_involved_in_phagocytosis	7.73e-22	1.09e-18	12.69	19115	130	336	29	[IGHV4-34__-__immunoglobulin_heavy_variable_4-34,_IGLV2-23__-__immunoglobulin_lambda_variable_2-23,_IGLV2-14__-__immunoglobulin_lambda_variable_2-14,_IGLV2-11__-__immunoglobulin_lambda_variable_2-11,_IGLV1-47__-__immunoglobulin_lambda_variable_1-47,_IGKV4-1__-__immunoglobulin_kappa_variable_4-1,_IGLV1-44__-__immunoglobulin_lambda_variable_1-44,_IGLV1-40__-__immunoglobulin_lambda_variable_1-40,_IG…
GO:0038094	Fc-gamma_receptor_signaling_pathway	9.85e-22	1.27e-18	12.59	19115	131	336	29	[IGHV4-34__-__immunoglobulin_heavy_variable_4-34,_IGLV2-23__-__immunoglobulin_lambda_variable_2-23,_IGLV2-14__-__immunoglobulin_lambda_variable_2-14,_IGLV2-11__-__immunoglobulin_lambda_variable_2-11,_IGLV1-47__-__immunoglobulin_lambda_variable_1-47,_IGKV4-1__-__immunoglobulin_kappa_variable_4-1,_IGLV1-44__-__immunoglobulin_lambda_variable_1-44,_IGLV1-40__-__immunoglobulin_lambda_variable_1-40,_IG…
GO:0002431	Fc_receptor_mediated_stimulatory_signaling_pathway	1.59e-21	1.89e-18	12.4	19115	133	336	29	[IGHV4-34__-__immunoglobulin_heavy_variable_4-34,_IGLV2-23__-__immunoglobulin_lambda_variable_2-23,_IGLV2-14__-__immunoglobulin_lambda_variable_2-14,_IGLV2-11__-__immunoglobulin_lambda_variable_2-11,_IGLV1-47__-__immunoglobulin_lambda_variable_1-47,_IGKV4-1__-__immunoglobulin_kappa_variable_4-1,_IGLV1-44__-__immunoglobulin_lambda_variable_1-44,_IGLV1-40__-__immunoglobulin_lambda_variable_1-40,_IG…
GO:0002377	immunoglobulin_production	8.54e-21	9.43e-18	10.62	19115	104	519	30	[IGLV2-23__-__immunoglobulin_lambda_variable_2-23,_IGLV2-18__-__immunoglobulin_lambda_variable_2-18,_IGLV2-14__-__immunoglobulin_lambda_variable_2-14,_IGLV2-11__-__immunoglobulin_lambda_variable_2-11,_IGLV1-47__-__immunoglobulin_lambda_variable_1-47,_IGKV4-1__-__immunoglobulin_kappa_variable_4-1,_IGLV1-44__-__immunoglobulin_lambda_variable_1-44,_IGLV1-40__-__immunoglobulin_lambda_variable_1-40,_I…
GO:0050853	B_cell_receptor_signaling_pathway	7.18e-20	7.4e-17	11.89	19115	98	443	27	[IGHV4-34__-__immunoglobulin_heavy_variable_4-34,_IGHV1-18__-__immunoglobulin_heavy_variable_1-18,_IGHV4-4__-__immunoglobulin_heavy_variable_4-4,_IGHV3-74__-__immunoglobulin_heavy_variable_3-74,_IGHV3-72__-__immunoglobulin_heavy_variable_3-72,_IGHA1__-__immunoglobulin_heavy_constant_alpha_1,_IGHA2__-__immunoglobulin_heavy_constant_alpha_2_(a2m_marker),_IGHG1__-__immunoglobulin_heavy_constant_gamm…
GO:0006911	phagocytosis,_engulfment	1.32e-19	1.28e-16	11.65	19115	100	443	27	[IGHV4-34__-__immunoglobulin_heavy_variable_4-34,_IGHV1-18__-__immunoglobulin_heavy_variable_1-18,_IGHV4-4__-__immunoglobulin_heavy_variable_4-4,_IGHV3-74__-__immunoglobulin_heavy_variable_3-74,_IGHV3-72__-__immunoglobulin_heavy_variable_3-72,_IGHA1__-__immunoglobulin_heavy_constant_alpha_1,_IGHA2__-__immunoglobulin_heavy_constant_alpha_2_(a2m_marker),_IGHG1__-__immunoglobulin_heavy_constant_gamm…
GO:0002429	immune_response-activating_cell_surface_receptor_signaling_pathway	1.52e-19	1.38e-16	5.27	19115	409	443	50	[IGHV1-18__-__immunoglobulin_heavy_variable_1-18,_IGKV4-1__-__immunoglobulin_kappa_variable_4-1,_IGKV3-20__-__immunoglobulin_kappa_variable_3-20,_IGKV3-15__-__immunoglobulin_kappa_variable_3-15,_CYFIP2__-__cytoplasmic_fmr1_interacting_protein_2,_MUC1__-__mucin_1,_cell_surface_associated,_MUC7__-__mucin_7,_secreted,_IGLV7-43__-__immunoglobulin_lambda_variable_7-43,_NCKIPSD__-__nck_interacting_prot…
GO:0070613	regulation_of_protein_processing	1.73e-19	1.49e-16	8.69	19115	172	422	33	[IGHV4-34__-__immunoglobulin_heavy_variable_4-34,_CFHR1__-__complement_factor_h-related_1,_IL1B__-__interleukin_1,_beta,_IGLV2-23__-__immunoglobulin_lambda_variable_2-23,_IGLV2-14__-__immunoglobulin_lambda_variable_2-14,_IGLV2-11__-__immunoglobulin_lambda_variable_2-11,_IGLV1-47__-__immunoglobulin_lambda_variable_1-47,_IGKV4-1__-__immunoglobulin_kappa_variable_4-1,_IGLV1-44__-__immunoglobulin_lam…
GO:0002440	production_of_molecular_mediator_of_immune_response	2.39e-19	1.94e-16	9.61	19115	115	519	30	[IGLV2-23__-__immunoglobulin_lambda_variable_2-23,_IGLV2-18__-__immunoglobulin_lambda_variable_2-18,_IGLV2-14__-__immunoglobulin_lambda_variable_2-14,_IGLV2-11__-__immunoglobulin_lambda_variable_2-11,_IGLV1-47__-__immunoglobulin_lambda_variable_1-47,_IGKV4-1__-__immunoglobulin_kappa_variable_4-1,_IGLV1-44__-__immunoglobulin_lambda_variable_1-44,_IGLV1-40__-__immunoglobulin_lambda_variable_1-40,_I…
GO:1903317	regulation_of_protein_maturation	2.56e-19	1.98e-16	8.59	19115	174	422	33	[IGHV4-34__-__immunoglobulin_heavy_variable_4-34,_CFHR1__-__complement_factor_h-related_1,_IL1B__-__interleukin_1,_beta,_IGLV2-23__-__immunoglobulin_lambda_variable_2-23,_IGLV2-14__-__immunoglobulin_lambda_variable_2-14,_IGLV2-11__-__immunoglobulin_lambda_variable_2-11,_IGLV1-47__-__immunoglobulin_lambda_variable_1-47,_IGKV4-1__-__immunoglobulin_kappa_variable_4-1,_IGLV1-44__-__immunoglobulin_lam…
GO:0002768	immune_response-regulating_cell_surface_receptor_signaling_pathway	9.31e-19	6.85e-16	4.97	19115	443	443	51	[IGHV1-18__-__immunoglobulin_heavy_variable_1-18,_IGKV4-1__-__immunoglobulin_kappa_variable_4-1,_IGKV3-20__-__immunoglobulin_kappa_variable_3-20,_IGKV3-15__-__immunoglobulin_kappa_variable_3-15,_CYFIP2__-__cytoplasmic_fmr1_interacting_protein_2,_MUC1__-__mucin_1,_cell_surface_associated,_MUC7__-__mucin_7,_secreted,_IGLV7-43__-__immunoglobulin_lambda_variable_7-43,_NCKIPSD__-__nck_interacting_prot…
GO:0099024	plasma_membrane_invagination	1.73e-18	1.22e-15	10.69	19115	109	443	27	[IGHV4-34__-__immunoglobulin_heavy_variable_4-34,_IGHV1-18__-__immunoglobulin_heavy_variable_1-18,_IGHV4-4__-__immunoglobulin_heavy_variable_4-4,_IGHV3-74__-__immunoglobulin_heavy_variable_3-74,_IGHV3-72__-__immunoglobulin_heavy_variable_3-72,_IGHA1__-__immunoglobulin_heavy_constant_alpha_1,_IGHA2__-__immunoglobulin_heavy_constant_alpha_2_(a2m_marker),_IGHG1__-__immunoglobulin_heavy_constant_gamm…
GO:0010324	membrane_invagination	1.07e-17	7.22e-15	10.04	19115	116	443	27	[IGHV4-34__-__immunoglobulin_heavy_variable_4-34,_IGHV1-18__-__immunoglobulin_heavy_variable_1-18,_IGHV4-4__-__immunoglobulin_heavy_variable_4-4,_IGHV3-74__-__immunoglobulin_heavy_variable_3-74,_IGHV3-72__-__immunoglobulin_heavy_variable_3-72,_IGHA1__-__immunoglobulin_heavy_constant_alpha_1,_IGHA2__-__immunoglobulin_heavy_constant_alpha_2_(a2m_marker),_IGHG1__-__immunoglobulin_heavy_constant_gamm…
GO:0002253	activation_of_immune_response	1.55e-15	9.98e-13	4	19115	582	443	54	[CFHR1__-__complement_factor_h-related_1,_IGHV1-18__-__immunoglobulin_heavy_variable_1-18,_IGKV4-1__-__immunoglobulin_kappa_variable_4-1,_IGKV3-20__-__immunoglobulin_kappa_variable_3-20,_IGKV3-15__-__immunoglobulin_kappa_variable_3-15,_CYFIP2__-__cytoplasmic_fmr1_interacting_protein_2,_COLEC11__-__collectin_sub-family_member_11,_MUC1__-__mucin_1,_cell_surface_associated,_MUC7__-__mucin_7,_secrete…
GO:0038093	Fc_receptor_signaling_pathway	1.72e-15	1.06e-12	7.49	19115	228	336	30	[IGHV4-34__-__immunoglobulin_heavy_variable_4-34,_IGLV2-23__-__immunoglobulin_lambda_variable_2-23,_IGLV2-14__-__immunoglobulin_lambda_variable_2-14,_IGLV2-11__-__immunoglobulin_lambda_variable_2-11,_IGLV1-47__-__immunoglobulin_lambda_variable_1-47,_IGKV4-1__-__immunoglobulin_kappa_variable_4-1,_IGLV1-44__-__immunoglobulin_lambda_variable_1-44,_IGLV1-40__-__immunoglobulin_lambda_variable_1-40,_IG…
GO:0002757	immune_response-activating_signal_transduction	2.62e-15	1.56e-12	4.69	19115	514	357	45	[IGHV4-34__-__immunoglobulin_heavy_variable_4-34,_IGLV2-23__-__immunoglobulin_lambda_variable_2-23,_IGLV2-14__-__immunoglobulin_lambda_variable_2-14,_IGHV1-18__-__immunoglobulin_heavy_variable_1-18,_IGLV2-11__-__immunoglobulin_lambda_variable_2-11,_IGLV1-47__-__immunoglobulin_lambda_variable_1-47,_IGKV4-1__-__immunoglobulin_kappa_variable_4-1,_IGLV1-44__-__immunoglobulin_lambda_variable_1-44,_CBL…
GO:0050871	positive_regulation_of_B_cell_activation	7.48e-15	4.28e-12	8.37	19115	134	443	26	[IGHV4-34__-__immunoglobulin_heavy_variable_4-34,_IGHV1-18__-__immunoglobulin_heavy_variable_1-18,_IGHV4-4__-__immunoglobulin_heavy_variable_4-4,_IGHV3-74__-__immunoglobulin_heavy_variable_3-74,_IGHV3-72__-__immunoglobulin_heavy_variable_3-72,_IGHA1__-__immunoglobulin_heavy_constant_alpha_1,_IGHA2__-__immunoglobulin_heavy_constant_alpha_2_(a2m_marker),_IGHG1__-__immunoglobulin_heavy_constant_gamm…
GO:0002764	immune_response-regulating_signaling_pathway	1.31e-14	7.23e-12	4.01	19115	549	443	51	[IGHV1-18__-__immunoglobulin_heavy_variable_1-18,_IGKV4-1__-__immunoglobulin_kappa_variable_4-1,_IGKV3-20__-__immunoglobulin_kappa_variable_3-20,_IGKV3-15__-__immunoglobulin_kappa_variable_3-15,_CYFIP2__-__cytoplasmic_fmr1_interacting_protein_2,_MUC1__-__mucin_1,_cell_surface_associated,_MUC7__-__mucin_7,_secreted,_IGLV7-43__-__immunoglobulin_lambda_variable_7-43,_NCKIPSD__-__nck_interacting_prot…
GO:0006898	receptor-mediated_endocytosis	1.69e-14	9.01e-12	4.21	19115	237	881	46	[IGKV1D-33__-__immunoglobulin_kappa_variable_1d-33,_IGHV4-34__-__immunoglobulin_heavy_variable_4-34,_IGLV2-23__-__immunoglobulin_lambda_variable_2-23,_LRP2__-__low_density_lipoprotein_receptor-related_protein_2,_IGLV2-14__-__immunoglobulin_lambda_variable_2-14,_IGLV2-11__-__immunoglobulin_lambda_variable_2-11,_IGLV2-8__-__immunoglobulin_lambda_variable_2-8,_CACNG7__-__calcium_channel,_voltage-dep…
GO:0050778	positive_regulation_of_immune_response	1.75e-14	9.03e-12	3.58	19115	805	345	52	[CFHR1__-__complement_factor_h-related_1,_IL1B__-__interleukin_1,_beta,_IGHV1-18__-__immunoglobulin_heavy_variable_1-18,_IGKV4-1__-__immunoglobulin_kappa_variable_4-1,_GPRC5B__-__g_protein-coupled_receptor,_family_c,_group_5,_member_b,_IGKV3-20__-__immunoglobulin_kappa_variable_3-20,_CYFIP2__-__cytoplasmic_fmr1_interacting_protein_2,_IGKV3-15__-__immunoglobulin_kappa_variable_3-15,_COLEC11__-__co…
GO:0050900	leukocyte_migration	1.82e-14	9.08e-12	4.51	19115	357	522	44	[IGHV4-34__-__immunoglobulin_heavy_variable_4-34,_CCL3__-__chemokine_(c-c_motif)_ligand_3,_IGLV2-23__-__immunoglobulin_lambda_variable_2-23,_FFAR2__-__free_fatty_acid_receptor_2,_IGLV2-14__-__immunoglobulin_lambda_variable_2-14,_CD99L2__-__cd99_molecule-like_2,_IGLV2-11__-__immunoglobulin_lambda_variable_2-11,_CCL7__-__chemokine_(c-c_motif)_ligand_7,_IGLV1-47__-__immunoglobulin_lambda_variable_1-…
GO:0002684	positive_regulation_of_immune_system_process	2.29e-14	1.1e-11	2.83	19115	1114	430	71	[CFHR1__-__complement_factor_h-related_1,_IL1B__-__interleukin_1,_beta,_IGHV1-18__-__immunoglobulin_heavy_variable_1-18,_IGKV4-1__-__immunoglobulin_kappa_variable_4-1,_GPRC5B__-__g_protein-coupled_receptor,_family_c,_group_5,_member_b,_MSTN__-__myostatin,_IGKV3-20__-__immunoglobulin_kappa_variable_3-20,_CYFIP2__-__cytoplasmic_fmr1_interacting_protein_2,_IGKV3-15__-__immunoglobulin_kappa_variable_…
GO:0038095	Fc-epsilon_receptor_signaling_pathway	3.44e-14	1.61e-11	8.52	19115	167	336	25	[IGHV4-34__-__immunoglobulin_heavy_variable_4-34,_IGLV2-23__-__immunoglobulin_lambda_variable_2-23,_IGLV2-14__-__immunoglobulin_lambda_variable_2-14,_IGLV2-11__-__immunoglobulin_lambda_variable_2-11,_IGLV1-47__-__immunoglobulin_lambda_variable_1-47,_IGKV4-1__-__immunoglobulin_kappa_variable_4-1,_IGLV1-44__-__immunoglobulin_lambda_variable_1-44,_IGLV1-40__-__immunoglobulin_lambda_variable_1-40,_IG…
GO:0050727	regulation_of_inflammatory_response	4.98e-14	2.26e-11	3.88	19115	514	489	51	[SUCNR1__-__succinate_receptor_1,_CFHR1__-__complement_factor_h-related_1,_IL1B__-__interleukin_1,_beta,_IGKV4-1__-__immunoglobulin_kappa_variable_4-1,_PLA2G2D__-__phospholipase_a2,_group_iid,_GPRC5B__-__g_protein-coupled_receptor,_family_c,_group_5,_member_b,_IGKV3-20__-__immunoglobulin_kappa_variable_3-20,_IGKV3-15__-__immunoglobulin_kappa_variable_3-15,_AGER__-__advanced_glycosylation_end_prod…
GO:0050864	regulation_of_B_cell_activation	6.37e-14	2.81e-11	6.58	19115	177	443	27	[IGHV4-34__-__immunoglobulin_heavy_variable_4-34,_IGHV1-18__-__immunoglobulin_heavy_variable_1-18,_IGHV4-4__-__immunoglobulin_heavy_variable_4-4,_IGHV3-74__-__immunoglobulin_heavy_variable_3-74,_IGHV3-72__-__immunoglobulin_heavy_variable_3-72,_IGHA1__-__immunoglobulin_heavy_constant_alpha_1,_IGHA2__-__immunoglobulin_heavy_constant_alpha_2_(a2m_marker),_IGHG1__-__immunoglobulin_heavy_constant_gamm…
GO:0002697	regulation_of_immune_effector_process	1.01e-13	4.33e-11	4.63	19115	455	336	37	[IGHV4-34__-__immunoglobulin_heavy_variable_4-34,_CFHR1__-__complement_factor_h-related_1,_IL1B__-__interleukin_1,_beta,_IGLV2-23__-__immunoglobulin_lambda_variable_2-23,_IGLV2-14__-__immunoglobulin_lambda_variable_2-14,_IGLV2-11__-__immunoglobulin_lambda_variable_2-11,_TSPAN32__-__tetraspanin_32,_IGLV1-47__-__immunoglobulin_lambda_variable_1-47,_IGKV4-1__-__immunoglobulin_kappa_variable_4-1,_IGL…
GO:0008037	cell_recognition	1.15e-13	4.8e-11	6.38	19115	203	443	30	[IGHV4-34__-__immunoglobulin_heavy_variable_4-34,_HVCN1__-__hydrogen_voltage-gated_channel_1,_IGHV1-18__-__immunoglobulin_heavy_variable_1-18,_IGHV4-4__-__immunoglobulin_heavy_variable_4-4,_IGHV3-74__-__immunoglobulin_heavy_variable_3-74,_SEMA3A__-__sema_domain,_immunoglobulin_domain_(ig),_short_basic_domain,_secreted,_(semaphorin)_3a,_IGHV3-72__-__immunoglobulin_heavy_variable_3-72,_IGHA1__-__im…
GO:0002682	regulation_of_immune_system_process	1.26e-13	5.12e-11	2.4	19115	1629	430	88	[CFHR1__-__complement_factor_h-related_1,_IL1B__-__interleukin_1,_beta,_IGHV1-18__-__immunoglobulin_heavy_variable_1-18,_TSPAN32__-__tetraspanin_32,_IGKV4-1__-__immunoglobulin_kappa_variable_4-1,_PLA2G2D__-__phospholipase_a2,_group_iid,_GPRC5B__-__g_protein-coupled_receptor,_family_c,_group_5,_member_b,_MSTN__-__myostatin,_IGKV3-20__-__immunoglobulin_kappa_variable_3-20,_PILRB__-__paired_immunogl…
GO:0042742	defense_response_to_bacterium	2.14e-13	8.48e-11	4.35	19115	298	560	38	[IGHV4-34__-__immunoglobulin_heavy_variable_4-34,_MPO__-__myeloperoxidase,_IGHV1-18__-__immunoglobulin_heavy_variable_1-18,_IGHV4-4__-__immunoglobulin_heavy_variable_4-4,_ISG15__-__isg15_ubiquitin-like_modifier,_IGHV3-74__-__immunoglobulin_heavy_variable_3-74,_TF__-__transferrin,_IGHV7-4-1__-__immunoglobulin_heavy_variable_7-4-1,_IGHV3-72__-__immunoglobulin_heavy_variable_3-72,_IGKV3-20__-__immun…
GO:0050851	antigen_receptor-mediated_signaling_pathway	6.33e-13	2.44e-10	5.16	19115	259	443	31	[IGHV4-34__-__immunoglobulin_heavy_variable_4-34,_IGHV1-18__-__immunoglobulin_heavy_variable_1-18,_IGHV4-4__-__immunoglobulin_heavy_variable_4-4,_IGHV3-74__-__immunoglobulin_heavy_variable_3-74,_CBLB__-__cbl_proto-oncogene_b,_e3_ubiquitin_protein_ligase,_IGHV3-72__-__immunoglobulin_heavy_variable_3-72,_IGHA1__-__immunoglobulin_heavy_constant_alpha_1,_IGHA2__-__immunoglobulin_heavy_constant_alpha_…
GO:0006955	immune_response	6.33e-13	2.39e-10	2.24	19115	1256	754	111	[CFHR1__-__complement_factor_h-related_1,_IGLL5__-__immunoglobulin_lambda-like_polypeptide_5,_PRSS2__-__protease,_serine,_2_(trypsin_2),_IGKV4-1__-__immunoglobulin_kappa_variable_4-1,_IGHV7-4-1__-__immunoglobulin_heavy_variable_7-4-1,_IGKV3-20__-__immunoglobulin_kappa_variable_3-20,_IGKV3-15__-__immunoglobulin_kappa_variable_3-15,_TRAV39__-__t_cell_receptor_alpha_variable_39,_IGKV2-24__-__immunog…
GO:0006897	endocytosis	8.62e-13	3.17e-10	3.2	19115	502	631	53	[LRP2__-__low_density_lipoprotein_receptor-related_protein_2,_LRP5__-__low_density_lipoprotein_receptor-related_protein_5,_LOXL4__-__lysyl_oxidase-like_4,_TMPRSS15__-__transmembrane_protease,_serine_15,_IGKV4-1__-__immunoglobulin_kappa_variable_4-1,_IGKV3-20__-__immunoglobulin_kappa_variable_3-20,_IGKV3-15__-__immunoglobulin_kappa_variable_3-15,_HP__-__haptoglobin,_COLEC11__-__collectin_sub-famil…
GO:0032101	regulation_of_response_to_external_stimulus	2.56e-12	9.19e-10	3.19	19115	951	321	51	[CFHR1__-__complement_factor_h-related_1,_IL1B__-__interleukin_1,_beta,_PLG__-__plasminogen,_TSPAN32__-__tetraspanin_32,_IGKV4-1__-__immunoglobulin_kappa_variable_4-1,_PLA2G2D__-__phospholipase_a2,_group_iid,_GPRC5B__-__g_protein-coupled_receptor,_family_c,_group_5,_member_b,_MSTN__-__myostatin,_IGKV3-20__-__immunoglobulin_kappa_variable_3-20,_IGKV3-15__-__immunoglobulin_kappa_variable_3-15,_IL8_…
GO:0050776	regulation_of_immune_response	8.97e-12	3.15e-09	2.87	19115	1100	345	57	[CFHR1__-__complement_factor_h-related_1,_IL1B__-__interleukin_1,_beta,_IGHV1-18__-__immunoglobulin_heavy_variable_1-18,_IGKV4-1__-__immunoglobulin_kappa_variable_4-1,_PLA2G2D__-__phospholipase_a2,_group_iid,_GPRC5B__-__g_protein-coupled_receptor,_family_c,_group_5,_member_b,_IGKV3-20__-__immunoglobulin_kappa_variable_3-20,_PILRB__-__paired_immunoglobin-like_type_2_receptor_beta,_CYFIP2__-__cytop…
GO:0098657	import_into_cell	1.59e-11	5.46e-09	2.8	19115	645	613	58	[SLC16A2__-__solute_carrier_family_16,_member_2_(thyroid_hormone_transporter),_LRP2__-__low_density_lipoprotein_receptor-related_protein_2,_LRP5__-__low_density_lipoprotein_receptor-related_protein_5,_LOXL4__-__lysyl_oxidase-like_4,_TMPRSS15__-__transmembrane_protease,_serine_15,_IGKV4-1__-__immunoglobulin_kappa_variable_4-1,_IGKV3-20__-__immunoglobulin_kappa_variable_3-20,_IGKV3-15__-__immunoglo…
GO:0031347	regulation_of_defense_response	4.26e-11	1.43e-08	3.1	19115	923	321	48	[CFHR1__-__complement_factor_h-related_1,_IL1B__-__interleukin_1,_beta,_IGLV2-23__-__immunoglobulin_lambda_variable_2-23,_IGLV2-14__-__immunoglobulin_lambda_variable_2-14,_IGLV2-11__-__immunoglobulin_lambda_variable_2-11,_IGLV1-47__-__immunoglobulin_lambda_variable_1-47,_TSPAN32__-__tetraspanin_32,_IGLV1-44__-__immunoglobulin_lambda_variable_1-44,_IGKV4-1__-__immunoglobulin_kappa_variable_4-1,_PL…
GO:0009617	response_to_bacterium	8.25e-11	2.71e-08	3.47	19115	394	560	40	[IGHV4-34__-__immunoglobulin_heavy_variable_4-34,_MPO__-__myeloperoxidase,_IGHV1-18__-__immunoglobulin_heavy_variable_1-18,_IGHV4-4__-__immunoglobulin_heavy_variable_4-4,_FIGF__-__c-fos_induced_growth_factor_(vascular_endothelial_growth_factor_d),_ISG15__-__isg15_ubiquitin-like_modifier,_IGHV3-74__-__immunoglobulin_heavy_variable_3-74,_TF__-__transferrin,_IGHV7-4-1__-__immunoglobulin_heavy_variab…
GO:0051707	response_to_other_organism	3.36e-09	1.08e-06	2.53	19115	728	571	55	[CFHR1__-__complement_factor_h-related_1,_MPO__-__myeloperoxidase,_KRT8__-__keratin_8,_IGHV1-18__-__immunoglobulin_heavy_variable_1-18,_ISG15__-__isg15_ubiquitin-like_modifier,_TSPAN32__-__tetraspanin_32,_TF__-__transferrin,_IGHV7-4-1__-__immunoglobulin_heavy_variable_7-4-1,_PF4V1__-__platelet_factor_4_variant_1,_IGKV3-20__-__immunoglobulin_kappa_variable_3-20,_COLEC11__-__collectin_sub-family_me…
GO:0051251	positive_regulation_of_lymphocyte_activation	3.62e-09	1.14e-06	3.8	19115	335	450	30	[IGHV4-34__-__immunoglobulin_heavy_variable_4-34,_IL1B__-__interleukin_1,_beta,_IGHV1-18__-__immunoglobulin_heavy_variable_1-18,_IGHV4-4__-__immunoglobulin_heavy_variable_4-4,_IGHV3-74__-__immunoglobulin_heavy_variable_3-74,_IGHV3-72__-__immunoglobulin_heavy_variable_3-72,_IGHA1__-__immunoglobulin_heavy_constant_alpha_1,_IGHA2__-__immunoglobulin_heavy_constant_alpha_2_(a2m_marker),_AGER__-__advan…
GO:0002252	immune_effector_process	4.15e-09	1.28e-06	2.24	19115	1020	578	69	[HVCN1__-__hydrogen_voltage-gated_channel_1,_CFHR1__-__complement_factor_h-related_1,_SUCNR1__-__succinate_receptor_1,_MPO__-__myeloperoxidase,_IGHV1-18__-__immunoglobulin_heavy_variable_1-18,_ISG15__-__isg15_ubiquitin-like_modifier,_STBD1__-__starch_binding_domain_1,_IGKV4-1__-__immunoglobulin_kappa_variable_4-1,_RETN__-__resistin,_IGHV7-4-1__-__immunoglobulin_heavy_variable_7-4-1,_IGKV3-20__-__…
GO:0002696	positive_regulation_of_leukocyte_activation	4.63e-09	1.4e-06	3.59	19115	379	450	32	[IGHV4-34__-__immunoglobulin_heavy_variable_4-34,_CCL3__-__chemokine_(c-c_motif)_ligand_3,_IL1B__-__interleukin_1,_beta,_IGHV1-18__-__immunoglobulin_heavy_variable_1-18,_IGHV4-4__-__immunoglobulin_heavy_variable_4-4,_IGHV3-74__-__immunoglobulin_heavy_variable_3-74,_IGHV3-72__-__immunoglobulin_heavy_variable_3-72,_IGHA1__-__immunoglobulin_heavy_constant_alpha_1,_IGHA2__-__immunoglobulin_heavy_cons…
GO:0030162	regulation_of_proteolysis	6.62e-09	1.97e-06	2.91	19115	820	336	42	[IGHV4-34__-__immunoglobulin_heavy_variable_4-34,_CFHR1__-__complement_factor_h-related_1,_IL1B__-__interleukin_1,_beta,_IGLV2-23__-__immunoglobulin_lambda_variable_2-23,_IGLV2-14__-__immunoglobulin_lambda_variable_2-14,_IGLV2-11__-__immunoglobulin_lambda_variable_2-11,_IGLV1-47__-__immunoglobulin_lambda_variable_1-47,_IGLV1-44__-__immunoglobulin_lambda_variable_1-44,_IGKV4-1__-__immunoglobulin_k…
GO:0002694	regulation_of_leukocyte_activation	8.95e-09	2.61e-06	2.99	19115	568	450	40	[IGHV4-34__-__immunoglobulin_heavy_variable_4-34,_CCL3__-__chemokine_(c-c_motif)_ligand_3,_IL1B__-__interleukin_1,_beta,_IGHV1-18__-__immunoglobulin_heavy_variable_1-18,_IGHV4-4__-__immunoglobulin_heavy_variable_4-4,_TSPAN32__-__tetraspanin_32,_IGHV3-74__-__immunoglobulin_heavy_variable_3-74,_PLA2G2D__-__phospholipase_a2,_group_iid,_CBLB__-__cbl_proto-oncogene_b,_e3_ubiquitin_protein_ligase,_IGHV…
GO:0050867	positive_regulation_of_cell_activation	1.09e-08	3.12e-06	3.46	19115	393	450	32	[IGHV4-34__-__immunoglobulin_heavy_variable_4-34,_CCL3__-__chemokine_(c-c_motif)_ligand_3,_IL1B__-__interleukin_1,_beta,_IGHV1-18__-__immunoglobulin_heavy_variable_1-18,_IGHV4-4__-__immunoglobulin_heavy_variable_4-4,_IGHV3-74__-__immunoglobulin_heavy_variable_3-74,_IGHV3-72__-__immunoglobulin_heavy_variable_3-72,_IGHA1__-__immunoglobulin_heavy_constant_alpha_1,_IGHA2__-__immunoglobulin_heavy_cons…
GO:0051249	regulation_of_lymphocyte_activation	1.34e-08	3.75e-06	3.15	19115	486	450	36	[IGHV4-34__-__immunoglobulin_heavy_variable_4-34,_IL1B__-__interleukin_1,_beta,_IGHV1-18__-__immunoglobulin_heavy_variable_1-18,_IGHV4-4__-__immunoglobulin_heavy_variable_4-4,_IGHV3-74__-__immunoglobulin_heavy_variable_3-74,_PLA2G2D__-__phospholipase_a2,_group_iid,_CBLB__-__cbl_proto-oncogene_b,_e3_ubiquitin_protein_ligase,_IGHV3-72__-__immunoglobulin_heavy_variable_3-72,_IGHA1__-__immunoglobulin…
GO:0050865	regulation_of_cell_activation	1.71e-08	4.71e-06	2.87	19115	606	450	41	[IGHV4-34__-__immunoglobulin_heavy_variable_4-34,_CCL3__-__chemokine_(c-c_motif)_ligand_3,_IL1B__-__interleukin_1,_beta,_IGHV1-18__-__immunoglobulin_heavy_variable_1-18,_IGHV4-4__-__immunoglobulin_heavy_variable_4-4,_TSPAN32__-__tetraspanin_32,_IGHV3-74__-__immunoglobulin_heavy_variable_3-74,_PLA2G2D__-__phospholipase_a2,_group_iid,_CBLB__-__cbl_proto-oncogene_b,_e3_ubiquitin_protein_ligase,_IGHV…
GO:0098542	defense_response_to_other_organism	1.76e-08	4.78e-06	2.81	19115	501	571	42	[IGHV4-34__-__immunoglobulin_heavy_variable_4-34,_CFHR1__-__complement_factor_h-related_1,_MPO__-__myeloperoxidase,_IGHV1-18__-__immunoglobulin_heavy_variable_1-18,_IGHV4-4__-__immunoglobulin_heavy_variable_4-4,_ISG15__-__isg15_ubiquitin-like_modifier,_TSPAN32__-__tetraspanin_32,_IL36RN__-__interleukin_36_receptor_antagonist,_IGHV3-74__-__immunoglobulin_heavy_variable_3-74,_TF__-__transferrin,_IG…
GO:0016477	cell_migration	3.31e-08	8.83e-06	2.33	19115	897	522	57	[LRP5__-__low_density_lipoprotein_receptor-related_protein_5,_TESK1__-__testis-specific_kinase_1,_SEMA3A__-__sema_domain,_immunoglobulin_domain_(ig),_short_basic_domain,_secreted,_(semaphorin)_3a,_IGKV4-1__-__immunoglobulin_kappa_variable_4-1,_KRT16__-__keratin_16,_PF4V1__-__platelet_factor_4_variant_1,_MSTN__-__myostatin,_IGKV3-20__-__immunoglobulin_kappa_variable_3-20,_IGKV3-15__-__immunoglobul…
GO:0002376	immune_system_process	4.19e-08	1.1e-05	1.69	19115	2412	571	122	[SUCNR1__-__succinate_receptor_1,_CFHR1__-__complement_factor_h-related_1,_MPO__-__myeloperoxidase,_ISG15__-__isg15_ubiquitin-like_modifier,_IGKV4-1__-__immunoglobulin_kappa_variable_4-1,_RETN__-__resistin,_PLA2G2D__-__phospholipase_a2,_group_iid,_IGHV7-4-1__-__immunoglobulin_heavy_variable_7-4-1,_IGKV3-20__-__immunoglobulin_kappa_variable_3-20,_CYFIP2__-__cytoplasmic_fmr1_interacting_protein_2,_…
GO:0007166	cell_surface_receptor_signaling_pathway	6.13e-08	1.58e-05	1.76	19115	2275	500	105	[PTCH2__-__patched_2,_LRP5__-__low_density_lipoprotein_receptor-related_protein_5,_ISG15__-__isg15_ubiquitin-like_modifier,_IGKV4-1__-__immunoglobulin_kappa_variable_4-1,_IGHV7-4-1__-__immunoglobulin_heavy_variable_7-4-1,_IGKV3-20__-__immunoglobulin_kappa_variable_3-20,_PILRB__-__paired_immunoglobin-like_type_2_receptor_beta,_CYFIP2__-__cytoplasmic_fmr1_interacting_protein_2,_IGKV3-15__-__immunog…
GO:0080134	regulation_of_response_to_stress	1.56e-07	3.94e-05	2.16	19115	1656	321	60	[CFHR1__-__complement_factor_h-related_1,_IL1B__-__interleukin_1,_beta,_PLG__-__plasminogen,_TSPAN32__-__tetraspanin_32,_IGKV4-1__-__immunoglobulin_kappa_variable_4-1,_PLA2G2D__-__phospholipase_a2,_group_iid,_GPRC5B__-__g_protein-coupled_receptor,_family_c,_group_5,_member_b,_IGKV3-20__-__immunoglobulin_kappa_variable_3-20,_IGKV3-15__-__immunoglobulin_kappa_variable_3-15,_MUC1__-__mucin_1,_cell_s…
GO:0061024	membrane_organization	2e-07	4.99e-05	2.5	19115	755	456	45	[IGHV4-34__-__immunoglobulin_heavy_variable_4-34,_MOAP1__-__modulator_of_apoptosis_1,_IGHV1-18__-__immunoglobulin_heavy_variable_1-18,_IGHV4-4__-__immunoglobulin_heavy_variable_4-4,_BAIAP2L2__-__bai1-associated_protein_2-like_2,_GRIP2__-__glutamate_receptor_interacting_protein_2,_IGHV3-74__-__immunoglobulin_heavy_variable_3-74,_TF__-__transferrin,_PRX__-__periaxin,_IGHV3-72__-__immunoglobulin_hea…
GO:0048584	positive_regulation_of_response_to_stimulus	2.03e-07	4.99e-05	1.75	19115	2361	462	100	[ZSWIM2__-__zinc_finger,_swim-type_containing_2,_SUCNR1__-__succinate_receptor_1,_CFHR1__-__complement_factor_h-related_1,_FSHR__-__follicle_stimulating_hormone_receptor,_PLG__-__plasminogen,_IGKV4-1__-__immunoglobulin_kappa_variable_4-1,_RETN__-__resistin,_IGKV3-20__-__immunoglobulin_kappa_variable_3-20,_SFN__-__stratifin,_CYFIP2__-__cytoplasmic_fmr1_interacting_protein_2,_IGKV3-15__-__immunoglo…
GO:0043207	response_to_external_biotic_stimulus	3.82e-07	9.22e-05	2.08	19115	945	613	63	[CFHR1__-__complement_factor_h-related_1,_IL1B__-__interleukin_1,_beta,_MPO__-__myeloperoxidase,_IGHV1-18__-__immunoglobulin_heavy_variable_1-18,_KRT8__-__keratin_8,_ISG15__-__isg15_ubiquitin-like_modifier,_TSPAN32__-__tetraspanin_32,_TF__-__transferrin,_IGHV7-4-1__-__immunoglobulin_heavy_variable_7-4-1,_PF4V1__-__platelet_factor_4_variant_1,_IGKV3-20__-__immunoglobulin_kappa_variable_3-20,_HP__-…
GO:0009607	response_to_biotic_stimulus	4.88e-07	0.000116	2.05	19115	972	613	64	[CFHR1__-__complement_factor_h-related_1,_IL1B__-__interleukin_1,_beta,_MPO__-__myeloperoxidase,_IGHV1-18__-__immunoglobulin_heavy_variable_1-18,_KRT8__-__keratin_8,_ISG15__-__isg15_ubiquitin-like_modifier,_TSPAN32__-__tetraspanin_32,_TF__-__transferrin,_IGHV7-4-1__-__immunoglobulin_heavy_variable_7-4-1,_PF4V1__-__platelet_factor_4_variant_1,_IGKV3-20__-__immunoglobulin_kappa_variable_3-20,_HP__-…
GO:0048870	cell_motility	4.99e-07	0.000117	2.14	19115	993	522	58	[LRP5__-__low_density_lipoprotein_receptor-related_protein_5,_TESK1__-__testis-specific_kinase_1,_SEMA3A__-__sema_domain,_immunoglobulin_domain_(ig),_short_basic_domain,_secreted,_(semaphorin)_3a,_IGKV4-1__-__immunoglobulin_kappa_variable_4-1,_KRT16__-__keratin_16,_PF4V1__-__platelet_factor_4_variant_1,_MSTN__-__myostatin,_IGKV3-20__-__immunoglobulin_kappa_variable_3-20,_IGKV3-15__-__immunoglobul…
GO:0006952	defense_response	1.1e-06	0.000254	1.9	19115	1211	616	74	[IL17B__-__interleukin_17b,_CFHR1__-__complement_factor_h-related_1,_IL1B__-__interleukin_1,_beta,_MPO__-__myeloperoxidase,_IGHV1-18__-__immunoglobulin_heavy_variable_1-18,_ISG15__-__isg15_ubiquitin-like_modifier,_TSPAN32__-__tetraspanin_32,_KRT16__-__keratin_16,_TF__-__transferrin,_PLA2G2D__-__phospholipase_a2,_group_iid,_IGHV7-4-1__-__immunoglobulin_heavy_variable_7-4-1,_PF4V1__-__platelet_fact…
GO:0040011	locomotion	1.44e-06	0.000327	1.63	19115	1083	1232	114	[IGKV1D-33__-__immunoglobulin_kappa_variable_1d-33,_LRP12__-__low_density_lipoprotein_receptor-related_protein_12,_LRP5__-__low_density_lipoprotein_receptor-related_protein_5,_CCNYL1__-__cyclin_y-like_1,_PLD2__-__phospholipase_d2,_MAPRE1__-__microtubule-associated_protein,_rp/eb_family,_member_1,_IGKV4-1__-__immunoglobulin_kappa_variable_4-1,_IGKV3-20__-__immunoglobulin_kappa_variable_3-20,_FMNL3…
GO:0045087	innate_immune_response	2.28e-06	0.00051	2.29	19115	579	650	45	[IGHV4-34__-__immunoglobulin_heavy_variable_4-34,_IGLL5__-__immunoglobulin_lambda-like_polypeptide_5,_LY96__-__lymphocyte_antigen_96,_IGHV1-18__-__immunoglobulin_heavy_variable_1-18,_IGHV4-4__-__immunoglobulin_heavy_variable_4-4,_IL36RN__-__interleukin_36_receptor_antagonist,_KRT16__-__keratin_16,_IGHV3-74__-__immunoglobulin_heavy_variable_3-74,_IGHV7-4-1__-__immunoglobulin_heavy_variable_7-4-1,_…
GO:0007165	signal_transduction	3.82e-06	0.000843	1.43	19115	4807	444	160	[SUCNR1__-__succinate_receptor_1,_ITPKA__-__inositol-trisphosphate_3-kinase_a,_PTCH2__-__patched_2,_IGKV4-1__-__immunoglobulin_kappa_variable_4-1,_RETN__-__resistin,_IGKV3-20__-__immunoglobulin_kappa_variable_3-20,_PILRB__-__paired_immunoglobin-like_type_2_receptor_beta,_SFN__-__stratifin,_CYFIP2__-__cytoplasmic_fmr1_interacting_protein_2,_IGKV3-15__-__immunoglobulin_kappa_variable_3-15,_LTBP3__-…
GO:0070507	regulation_of_microtubule_cytoskeleton_organization	7.22e-06	0.00157	2.09	19115	179	2253	44	[XRCC3__-__x-ray_repair_complementing_defective_repair_in_chinese_hamster_cells_3,_MAP9__-__microtubule-associated_protein_9,_SLC39A12__-__solute_carrier_family_39_(zinc_transporter),_member_12,_EPHA3__-__eph_receptor_a3,_AURKA__-__aurora_kinase_a,_MAPRE1__-__microtubule-associated_protein,_rp/eb_family,_member_1,_SKA3__-__spindle_and_kinetochore_associated_complex_subunit_3,_APC2__-__adenomatosi…
GO:0019730	antimicrobial_humoral_response	7.35e-06	0.00158	3.69	19115	121	856	20	[IGHM__-__immunoglobulin_heavy_constant_mu,_LYZ__-__lysozyme,_FAM3A__-__family_with_sequence_similarity_3,_member_a,_PRSS2__-__protease,_serine,_2_(trypsin_2),_FGB__-__fibrinogen_beta_chain,_IL36RN__-__interleukin_36_receptor_antagonist,_TF__-__transferrin,_PF4V1__-__platelet_factor_4_variant_1,_IGKV3-20__-__immunoglobulin_kappa_variable_3-20,_IGHA1__-__immunoglobulin_heavy_constant_alpha_1,_IGHA…
GO:0019538	protein_metabolic_process	2e-05	0.00422	1.17	19115	4016	2609	642	[ITK__-__il2-inducible_t-cell_kinase,_IGKV1D-33__-__immunoglobulin_kappa_variable_1d-33,_A2M__-__alpha-2-macroglobulin,_PSMD14__-__proteasome_(prosome,_macropain)_26s_subunit,_non-atpase,_14,_USP32__-__ubiquitin_specific_peptidase_32,_IGLL5__-__immunoglobulin_lambda-like_polypeptide_5,_FBXO8__-__f-box_protein_8,_ITPKA__-__inositol-trisphosphate_3-kinase_a,_ASB10__-__ankyrin_repeat_and_socs_box_co…
GO:0022402	cell_cycle_process	2.15e-05	0.00449	1.37	19115	934	2801	188	[PLCB1__-__phospholipase_c,_beta_1_(phosphoinositide-specific),_TRIP13__-__thyroid_hormone_receptor_interactor_13,_CNEP1R1__-__ctd_nuclear_envelope_phosphatase_1_regulatory_subunit_1,_E4F1__-__e4f_transcription_factor_1,_MAPRE1__-__microtubule-associated_protein,_rp/eb_family,_member_1,_TOP2A__-__topoisomerase_(dna)_ii_alpha_170kda,_SGOL2__-__shugoshin-like_2_(s._pombe),_APBB1__-__amyloid_beta_(a…
GO:0006928	movement_of_cell_or_subcellular_component	2.27e-05	0.00469	1.48	19115	1411	1232	135	[IGKV1D-33__-__immunoglobulin_kappa_variable_1d-33,_LRP12__-__low_density_lipoprotein_receptor-related_protein_12,_LRP5__-__low_density_lipoprotein_receptor-related_protein_5,_KLC2__-__kinesin_light_chain_2,_CCNYL1__-__cyclin_y-like_1,_PLD2__-__phospholipase_d2,_EVL__-__enah/vasp-like,_MAPRE1__-__microtubule-associated_protein,_rp/eb_family,_member_1,_IGKV4-1__-__immunoglobulin_kappa_variable_4-1…
GO:0050896	response_to_stimulus	3.14e-05	0.00639	1.39	19115	5572	367	149	[CFHR1__-__complement_factor_h-related_1,_UGT3A2__-__udp_glycosyltransferase_3_family,_polypeptide_a2,_IGKV4-1__-__immunoglobulin_kappa_variable_4-1,_PLA2G2D__-__phospholipase_a2,_group_iid,_RETN__-__resistin,_INTS7__-__integrator_complex_subunit_7,_IGKV3-20__-__immunoglobulin_kappa_variable_3-20,_SFN__-__stratifin,_IGKV3-15__-__immunoglobulin_kappa_variable_3-15,_TP73__-__tumor_protein_p73,_GP9_…
GO:1901564	organonitrogen_compound_metabolic_process	3.21e-05	0.00644	1.16	19115	5075	2085	644	[ITK__-__il2-inducible_t-cell_kinase,_IGKV1D-33__-__immunoglobulin_kappa_variable_1d-33,_A2M__-__alpha-2-macroglobulin,_PSMD14__-__proteasome_(prosome,_macropain)_26s_subunit,_non-atpase,_14,_USP32__-__ubiquitin_specific_peptidase_32,_IGLL5__-__immunoglobulin_lambda-like_polypeptide_5,_FBXO8__-__f-box_protein_8,_ITPKA__-__inositol-trisphosphate_3-kinase_a,_IVD__-__isovaleryl-coa_dehydrogenase,_RP…
GO:0048583	regulation_of_response_to_stimulus	3.25e-05	0.00644	1.42	19115	4220	458	144	[ZSWIM2__-__zinc_finger,_swim-type_containing_2,_CFHR1__-__complement_factor_h-related_1,_SUCNR1__-__succinate_receptor_1,_FBXO8__-__f-box_protein_8,_PTCH2__-__patched_2,_FSHR__-__follicle_stimulating_hormone_receptor,_PLG__-__plasminogen,_IGKV4-1__-__immunoglobulin_kappa_variable_4-1,_PLA2G2D__-__phospholipase_a2,_group_iid,_RETN__-__resistin,_TOP3A__-__topoisomerase_(dna)_iii_alpha,_KIF14__-__k…
GO:0032886	regulation_of_microtubule-based_process	7.4e-05	0.0145	1.89	19115	207	2253	46	[XRCC3__-__x-ray_repair_complementing_defective_repair_in_chinese_hamster_cells_3,_MAP9__-__microtubule-associated_protein_9,_SLC39A12__-__solute_carrier_family_39_(zinc_transporter),_member_12,_EPHA3__-__eph_receptor_a3,_AURKA__-__aurora_kinase_a,_MAPRE1__-__microtubule-associated_protein,_rp/eb_family,_member_1,_SKA3__-__spindle_and_kinetochore_associated_complex_subunit_3,_APC2__-__adenomatosi…
GO:0050794	regulation_of_cellular_process	8.12e-05	0.0157	1.07	19115	10652	2888	1720	[A2M__-__alpha-2-macroglobulin,_P2RX5__-__purinergic_receptor_p2x,_ligand-gated_ion_channel,_5,_PSMD14__-__proteasome_(prosome,_macropain)_26s_subunit,_non-atpase,_14,_P2RY2__-__purinergic_receptor_p2y,_g-protein_coupled,_2,_OLIG2__-__oligodendrocyte_lineage_transcription_factor_2,_P2RY4__-__pyrimidinergic_receptor_p2y,_g-protein_coupled,_4,_AADAC__-__arylacetamide_deacetylase,_P2RY11__-__puriner…
UP107__-__nucleoporin_107kda,_CD177__-__cd177_molecule,_DPEP1__-__dipeptidase_1_(renal),_DPH1__-__diphthamide_biosynthesis_1,_WHAMM__-__was_protein_homolog_associated_with_actin,_golgi_membranes_and_microtubules,_PLA2G4E__-__phospholipase_a2,_group_ive,_DPP6__-__dipeptidyl-peptidase_6,_STK4__-__serine/threonine_kinase_4,_AURKA__-__aurora_kinase_a,_TNFRSF13B__-__tumor_necrosis_factor_receptor_supe…
er_1,_KCNJ2__-__potassium_inwardly-rectifying_channel,_subfamily_j,_member_2,_ARHGAP36__-__rho_gtpase_activating_protein_36,_GPRC5A__-__g_protein-coupled_receptor,_family_c,_group_5,_member_a,_FBXO11__-__f-box_protein_11,_KCNJ11__-__potassium_inwardly-rectifying_channel,_subfamily_j,_member_11,_FHOD3__-__formin_homology_2_domain_containing_3,_DCPS__-__decapping_enzyme,_scavenger,_TM2D3__-__tm2_do…
GO:0042445	hormone_metabolic_process	0.000106	0.0202	2.15	19115	204	1435	33	[CYP1A2__-__cytochrome_p450,_family_1,_subfamily_a,_polypeptide_2,_SLC16A2__-__solute_carrier_family_16,_member_2_(thyroid_hormone_transporter),_UGT2B4__-__udp_glucuronosyltransferase_2_family,_polypeptide_b4,_UGT2B7__-__udp_glucuronosyltransferase_2_family,_polypeptide_b7,_RPE65__-__retinal_pigment_epithelium-specific_protein_65kda,_SRD5A2__-__steroid-5-alpha-reductase,_alpha_polypeptide_2_(3-ox…
GO:0007088	regulation_of_mitotic_nuclear_division	0.000121	0.0229	2.07	19115	161	1952	34	[BUB1__-__bub1_mitotic_checkpoint_serine/threonine_kinase,_XRCC3__-__x-ray_repair_complementing_defective_repair_in_chinese_hamster_cells_3,_IL1B__-__interleukin_1,_beta,_BUB1B__-__bub1_mitotic_checkpoint_serine/threonine_kinase_b,_MAP9__-__microtubule-associated_protein_9,_NPM2__-__nucleophosmin/nucleoplasmin_2,_LRP5__-__low_density_lipoprotein_receptor-related_protein_5,_TRIP13__-__thyroid_horm…
GO:1902572	negative_regulation_of_serine-type_peptidase_activity	0.000122	0.0227	48.11	19115	8	149	3	[ANXA8__-__annexin_a8,_SPINK6__-__serine_peptidase_inhibitor,_kazal_type_6,_SPINK1__-__serine_peptidase_inhibitor,_kazal_type_1]
GO:1900004	negative_regulation_of_serine-type_endopeptidase_activity	0.000122	0.0225	48.11	19115	8	149	3	[ANXA8__-__annexin_a8,_SPINK6__-__serine_peptidase_inhibitor,_kazal_type_6,_SPINK1__-__serine_peptidase_inhibitor,_kazal_type_1]
GO:0070192	chromosome_organization_involved_in_meiotic_cell_cycle	0.000124	0.0225	3.83	19115	56	1249	14	[MEI4__-__meiosis-specific_4_homolog_(s._cerevisiae),_CCNE1__-__cyclin_e1,_SMC2__-__structural_maintenance_of_chromosomes_2,_TRIP13__-__thyroid_hormone_receptor_interactor_13,_SGOL1__-__shugoshin-like_1_(s._pombe),_TEX15__-__testis_expressed_15,_SGOL2__-__shugoshin-like_2_(s._pombe),_HORMAD1__-__horma_domain_containing_1,_TEX11__-__testis_expressed_11,_FANCD2__-__fanconi_anemia,_complementation_g…
GO:1903047	mitotic_cell_cycle_process	0.000133	0.0239	1.43	19115	600	2788	125	[PLCB1__-__phospholipase_c,_beta_1_(phosphoinositide-specific),_TRIP13__-__thyroid_hormone_receptor_interactor_13,_CNEP1R1__-__ctd_nuclear_envelope_phosphatase_1_regulatory_subunit_1,_MAPRE1__-__microtubule-associated_protein,_rp/eb_family,_member_1,_SGOL2__-__shugoshin-like_2_(s._pombe),_KIF14__-__kinesin_family_member_14,_KIFC2__-__kinesin_family_member_c2,_SFN__-__stratifin,_TPD52L1__-__tumor_…
GO:0001895	retina_homeostasis	0.000203	0.036	5.67	19115	39	778	9	[LYZ__-__lysozyme,_IGHA1__-__immunoglobulin_heavy_constant_alpha_1,_ALB__-__albumin,_RPE65__-__retinal_pigment_epithelium-specific_protein_65kda,_IGHA2__-__immunoglobulin_heavy_constant_alpha_2_(a2m_marker),_IGKC__-__immunoglobulin_kappa_constant,_POTEF__-__pote_ankyrin_domain_family,_member_f,_TF__-__transferrin,_IGHG3__-__immunoglobulin_heavy_constant_gamma_3_(g3m_marker)]
GO:0051704	multi-organism_process	0.000212	0.0373	1.71	19115	1589	443	63	[CFHR1__-__complement_factor_h-related_1,_KRT7__-__keratin_7,_IGHV1-18__-__immunoglobulin_heavy_variable_1-18,_KRT8__-__keratin_8,_PLG__-__plasminogen,_TSPAN32__-__tetraspanin_32,_TF__-__transferrin,_IGKV3-20__-__immunoglobulin_kappa_variable_3-20,_TP73__-__tumor_protein_p73,_COLEC11__-__collectin_sub-family_member_11,_IL8__-__interleukin_8,_PSG5__-__pregnancy_specific_beta-1-glycoprotein_5,_PSG7…
GO:1902571	regulation_of_serine-type_peptidase_activity	0.000277	0.0481	38.49	19115	10	149	3	[ANXA8__-__annexin_a8,_SPINK6__-__serine_peptidase_inhibitor,_kazal_type_6,_SPINK1__-__serine_peptidase_inhibitor,_kazal_type_1]
GO:1900003	regulation_of_serine-type_endopeptidase_activity	0.000277	0.0476	38.49	19115	10	149	3	[ANXA8__-__annexin_a8,_SPINK6__-__serine_peptidase_inhibitor,_kazal_type_6,_SPINK1__-__serine_peptidase_inhibitor,_kazal_type_1]
GO:0030593	neutrophil_chemotaxis	0.000298	0.0507	4.6	19115	75	609	11	[CCL20__-__chemokine_(c-c_motif)_ligand_20,_CCL3__-__chemokine_(c-c_motif)_ligand_3,_IL8__-__interleukin_8,_CCL7__-__chemokine_(c-c_motif)_ligand_7,_CXCL1__-__chemokine_(c-x-c_motif)_ligand_1_(melanoma_growth_stimulating_activity,_alpha),_CXCL6__-__chemokine_(c-x-c_motif)_ligand_6,_PLA2G1B__-__phospholipase_a2,_group_ib_(pancreas),_CXCL3__-__chemokine_(c-x-c_motif)_ligand_3,_CXCL5__-__chemokine_(…
GO:1901700	response_to_oxygen-containing_compound	0.000302	0.0507	1.34	19115	1322	1914	177	[CYP1A2__-__cytochrome_p450,_family_1,_subfamily_a,_polypeptide_2,_P2RX5__-__purinergic_receptor_p2x,_ligand-gated_ion_channel,_5,_MPO__-__myeloperoxidase,_P2RY4__-__pyrimidinergic_receptor_p2y,_g-protein_coupled,_4,_P2RY11__-__purinergic_receptor_p2y,_g-protein_coupled,_11,_LRP5__-__low_density_lipoprotein_receptor-related_protein_5,_UGT3A2__-__udp_glycosyltransferase_3_family,_polypeptide_a2,_M…
GO:1905342	positive_regulation_of_protein_localization_to_kinetochore	0.000312	0.0518	24.63	19115	4	582	3	[CENPQ__-__centromere_protein_q,_NDC80__-__ndc80_kinetochore_complex_component,_TRAPPC12__-__trafficking_protein_particle_complex_12]
GO:1905340	regulation_of_protein_localization_to_kinetochore	0.000312	0.0513	24.63	19115	4	582	3	[CENPQ__-__centromere_protein_q,_NDC80__-__ndc80_kinetochore_complex_component,_TRAPPC12__-__trafficking_protein_particle_complex_12]
GO:0051783	regulation_of_nuclear_division	0.000327	0.0532	2.82	19115	186	656	18	[EREG__-__epiregulin,_XRCC3__-__x-ray_repair_complementing_defective_repair_in_chinese_hamster_cells_3,_IL1B__-__interleukin_1,_beta,_MAP9__-__microtubule-associated_protein_9,_NPM2__-__nucleophosmin/nucleoplasmin_2,_NDC80__-__ndc80_kinetochore_complex_component,_LRP5__-__low_density_lipoprotein_receptor-related_protein_5,_NEK2__-__nima-related_kinase_2,_ANLN__-__anillin,_actin_binding_protein,_P…
GO:0009605	response_to_external_stimulus	0.000349	0.0562	1.71	19115	1561	430	60	[CFHR1__-__complement_factor_h-related_1,_IL1B__-__interleukin_1,_beta,_IGHV1-18__-__immunoglobulin_heavy_variable_1-18,_KRT8__-__keratin_8,_TSPAN32__-__tetraspanin_32,_TF__-__transferrin,_RETN__-__resistin,_IGKV3-20__-__immunoglobulin_kappa_variable_3-20,_COLEC11__-__collectin_sub-family_member_11,_IL8__-__interleukin_8,_MUC7__-__mucin_7,_secreted,_BHLHA15__-__basic_helix-loop-helix_family,_memb…
GO:0007346	regulation_of_mitotic_cell_cycle	0.000359	0.0572	1.39	19115	635	2788	129	[PLCB1__-__phospholipase_c,_beta_1_(phosphoinositide-specific),_PSMD14__-__proteasome_(prosome,_macropain)_26s_subunit,_non-atpase,_14,_LRP5__-__low_density_lipoprotein_receptor-related_protein_5,_TRIP13__-__thyroid_hormone_receptor_interactor_13,_E4F1__-__e4f_transcription_factor_1,_MAPRE1__-__microtubule-associated_protein,_rp/eb_family,_member_1,_KIF14__-__kinesin_family_member_14,_SFN__-__str…
GO:0016192	vesicle-mediated_transport	0.000396	0.0625	1.5	19115	1673	739	97	[LRP2__-__low_density_lipoprotein_receptor-related_protein_2,_MPO__-__myeloperoxidase,_PRSS2__-__protease,_serine,_2_(trypsin_2),_LRP5__-__low_density_lipoprotein_receptor-related_protein_5,_LOXL4__-__lysyl_oxidase-like_4,_TMPRSS15__-__transmembrane_protease,_serine_15,_STBD1__-__starch_binding_domain_1,_PLG__-__plasminogen,_KIFAP3__-__kinesin-associated_protein_3,_IGKV4-1__-__immunoglobulin_kapp…
GO:0048518	positive_regulation_of_biological_process	0.000425	0.0664	1.23	19115	6039	701	272	[CFHR1__-__complement_factor_h-related_1,_IGLL5__-__immunoglobulin_lambda-like_polypeptide_5,_ITPKA__-__inositol-trisphosphate_3-kinase_a,_PRSS2__-__protease,_serine,_2_(trypsin_2),_AADAC__-__arylacetamide_deacetylase,_FSHR__-__follicle_stimulating_hormone_receptor,_BAIAP2L2__-__bai1-associated_protein_2-like_2,_ISG15__-__isg15_ubiquitin-like_modifier,_PRSS8__-__protease,_serine,_8,_SLITRK1__-__s…
GO:0051493	regulation_of_cytoskeleton_organization	0.000455	0.0703	1.52	19115	523	2025	84	[SPTB__-__spectrin,_beta,_erythrocytic,_SPTBN2__-__spectrin,_beta,_non-erythrocytic_2,_CDC42EP1__-__cdc42_effector_protein_(rho_gtpase_binding)_1,_MAP9__-__microtubule-associated_protein_9,_SLC39A12__-__solute_carrier_family_39_(zinc_transporter),_member_12,_SYDE1__-__synapse_defective_1,_rho_gtpase,_homolog_1_(c._elegans),_EPHA3__-__eph_receptor_a3,_BAIAP2L2__-__bai1-associated_protein_2-like_2,…
GO:0071621	granulocyte_chemotaxis	0.000473	0.0723	4.37	19115	79	609	11	[CCL20__-__chemokine_(c-c_motif)_ligand_20,_CCL3__-__chemokine_(c-c_motif)_ligand_3,_IL8__-__interleukin_8,_CCL7__-__chemokine_(c-c_motif)_ligand_7,_CXCL1__-__chemokine_(c-x-c_motif)_ligand_1_(melanoma_growth_stimulating_activity,_alpha),_CXCL6__-__chemokine_(c-x-c_motif)_ligand_6,_PLA2G1B__-__phospholipase_a2,_group_ib_(pancreas),_CXCL3__-__chemokine_(c-x-c_motif)_ligand_3,_CXCL5__-__chemokine_(…
GO:0070098	chemokine-mediated_signaling_pathway	0.000477	0.0723	3.48	19115	79	973	14	[CCL3__-__chemokine_(c-c_motif)_ligand_3,_CCL7__-__chemokine_(c-c_motif)_ligand_7,_DARC__-__duffy_blood_group,_atypical_chemokine_receptor,_CCL16__-__chemokine_(c-c_motif)_ligand_16,_CCL17__-__chemokine_(c-c_motif)_ligand_17,_PF4V1__-__platelet_factor_4_variant_1,_CCL19__-__chemokine_(c-c_motif)_ligand_19,_CCL20__-__chemokine_(c-c_motif)_ligand_20,_IL8__-__interleukin_8,_CXCL1__-__chemokine_(c-x-…
GO:0055001	muscle_cell_development	0.000479	0.0718	9.49	19115	76	159	6	[ALPK3__-__alpha-kinase_3,_DNER__-__delta/notch-like_egf_repeat_containing,_SGCZ__-__sarcoglycan,_zeta,_NRAP__-__nebulin-related_anchoring_protein,_COMP__-__cartilage_oligomeric_matrix_protein,_WFIKKN2__-__wap,_follistatin/kazal,_immunoglobulin,_kunitz_and_netrin_domain_containing_2]
GO:0016043	cellular_component_organization	0.000484	0.0719	1.14	19115	5023	2078	624	[A2M__-__alpha-2-macroglobulin,_DHX30__-__deah_(asp-glu-ala-his)_box_helicase_30,_IGLL5__-__immunoglobulin_lambda-like_polypeptide_5,_ITPKA__-__inositol-trisphosphate_3-kinase_a,_BAIAP2L2__-__bai1-associated_protein_2-like_2,_RPS6KA4__-__ribosomal_protein_s6_kinase,_90kda,_polypeptide_4,_SLITRK1__-__slit_and_ntrk-like_family,_member_1,_MAPRE1__-__microtubule-associated_protein,_rp/eb_family,_memb…
GO:0007205	protein_kinase_C-activating_G_protein-coupled_receptor_signaling_pathway	0.00049	0.0722	3.14	19115	27	2932	13	[GAP43__-__growth_associated_protein_43,_DGKZ__-__diacylglycerol_kinase,_zeta,_CISH__-__cytokine_inducible_sh2-containing_protein,_HTR2B__-__5-hydroxytryptamine_(serotonin)_receptor_2b,_g_protein-coupled,_AZU1__-__azurocidin_1,_DGKA__-__diacylglycerol_kinase,_alpha_80kda,_DGKB__-__diacylglycerol_kinase,_beta_90kda,_DGKQ__-__diacylglycerol_kinase,_theta_110kda,_CCK__-__cholecystokinin,_DGKK__-__di…
GO:0000070	mitotic_sister_chromatid_segregation	0.000534	0.0779	8.47	19115	32	423	6	[NDC80__-__ndc80_kinetochore_complex_component,_NEK2__-__nima-related_kinase_2,_SGOL1__-__shugoshin-like_1_(s._pombe),_SPAG5__-__sperm_associated_antigen_5,_SGOL2__-__shugoshin-like_2_(s._pombe),_NSL1__-__nsl1,_mis12_kinetochore_complex_component]
GO:0007059	chromosome_segregation	0.000535	0.0773	4.42	19115	106	449	11	[NUMA1__-__nuclear_mitotic_apparatus_protein_1,_NDC80__-__ndc80_kinetochore_complex_component,_CENPE__-__centromere_protein_e,_312kda,_NEK2__-__nima-related_kinase_2,_CENPF__-__centromere_protein_f,_350/400kda,_SGOL1__-__shugoshin-like_1_(s._pombe),_SPAG5__-__sperm_associated_antigen_5,_SGOL2__-__shugoshin-like_2_(s._pombe),_NSL1__-__nsl1,_mis12_kinetochore_complex_component,_TLK2__-__tousled-lik…
GO:1903046	meiotic_cell_cycle_process	0.000555	0.0793	1.85	19115	150	2477	36	[BUB1__-__bub1_mitotic_checkpoint_serine/threonine_kinase,_CORT__-__cortistatin,_BUB1B__-__bub1_mitotic_checkpoint_serine/threonine_kinase_b,_RAD51D__-__rad51_paralog_d,_SMC2__-__structural_maintenance_of_chromosomes_2,_TRIP13__-__thyroid_hormone_receptor_interactor_13,_PTTG1__-__pituitary_tumor-transforming_1,_AURKA__-__aurora_kinase_a,_TOP2A__-__topoisomerase_(dna)_ii_alpha_170kda,_SGOL2__-__sh…
GO:0098813	nuclear_chromosome_segregation	0.000619	0.0877	6.88	19115	46	423	7	[NDC80__-__ndc80_kinetochore_complex_component,_NEK2__-__nima-related_kinase_2,_SGOL1__-__shugoshin-like_1_(s._pombe),_SPAG5__-__sperm_associated_antigen_5,_SGOL2__-__shugoshin-like_2_(s._pombe),_NSL1__-__nsl1,_mis12_kinetochore_complex_component,_TEX11__-__testis_expressed_11]
GO:0010817	regulation_of_hormone_levels	0.000658	0.0924	1.56	19115	526	1674	72	[SLC16A2__-__solute_carrier_family_16,_member_2_(thyroid_hormone_transporter),_CYP1A2__-__cytochrome_p450,_family_1,_subfamily_a,_polypeptide_2,_ENHO__-__energy_homeostasis_associated,_IL1B__-__interleukin_1,_beta,_CFTR__-__cystic_fibrosis_transmembrane_conductance_regulator_(atp-binding_cassette_sub-family_c,_member_7),_PTPRN__-__protein_tyrosine_phosphatase,_receptor_type,_n,_PTPRN2__-__protein…
GO:0051383	kinetochore_organization	0.000697	0.0969	3.63	19115	19	2770	10	[DLGAP5__-__discs,_large_(drosophila)_homolog-associated_protein_5,_CENPA__-__centromere_protein_a,_NDC80__-__ndc80_kinetochore_complex_component,_SMC2__-__structural_maintenance_of_chromosomes_2,_CENPE__-__centromere_protein_e,_312kda,_NUF2__-__nuf2,_ndc80_kinetochore_complex_component,_CENPF__-__centromere_protein_f,_350/400kda,_STRA13__-__stimulated_by_retinoic_acid_13,_APITD1__-__apoptosis-in…
GO:0000302	response_to_reactive_oxygen_species	0.000719	0.0992	1.9	19115	177	1929	34	[PTPRN__-__protein_tyrosine_phosphatase,_receptor_type,_n,_MPV17__-__mpv17_mitochondrial_inner_membrane_protein,_EGLN1__-__egl-9_family_hypoxia-inducible_factor_1,_TRPA1__-__transient_receptor_potential_cation_channel,_subfamily_a,_member_1,_CRYAB__-__crystallin,_alpha_b,_TRA2B__-__transformer_2_beta_homolog_(drosophila),_CCL19__-__chemokine_(c-c_motif)_ligand_19,_IL6__-__interleukin_6_(interfero…
GO:0021588	cerebellum_formation	0.000732	0.1	1365.36	19115	1	14	1	[WNT1__-__wingless-type_mmtv_integration_site_family,_member_1]
GO:0036520	astrocyte-dopaminergic_neuron_signaling	0.000732	0.0993	1365.36	19115	1	14	1	[WNT1__-__wingless-type_mmtv_integration_site_family,_member_1]
GO:0022004	midbrain-hindbrain_boundary_maturation_during_brain_development	0.000732	0.0984	1365.36	19115	1	14	1	[WNT1__-__wingless-type_mmtv_integration_site_family,_member_1]
GO:0036149	phosphatidylinositol_acyl-chain_remodeling	0.000738	0.0983	4.62	19115	17	1948	8	[MBOAT7__-__membrane_bound_o-acyltransferase_domain_containing_7,_PLA2G4E__-__phospholipase_a2,_group_ive,_PLA2G1B__-__phospholipase_a2,_group_ib_(pancreas),_PLA2G2A__-__phospholipase_a2,_group_iia_(platelets,_synovial_fluid),_PLA2G5__-__phospholipase_a2,_group_v,_LPGAT1__-__lysophosphatidylglycerol_acyltransferase_1,_PLA2G2D__-__phospholipase_a2,_group_iid,_PLA2G2F__-__phospholipase_a2,_group_ii…
GO:0033993	response_to_lipid	0.000742	0.098	1.42	19115	735	2014	110	[CYP1A2__-__cytochrome_p450,_family_1,_subfamily_a,_polypeptide_2,_MPO__-__myeloperoxidase,_P2RY4__-__pyrimidinergic_receptor_p2y,_g-protein_coupled,_4,_ABCA3__-__atp-binding_cassette,_sub-family_a_(abc1),_member_3,_CD36__-__cd36_molecule_(thrombospondin_receptor),_JUN__-__jun_proto-oncogene,_LTK__-__leukocyte_receptor_tyrosine_kinase,_LPAR1__-__lysophosphatidic_acid_receptor_1,_EDN1__-__endothel…
GO:0006575	cellular_modified_amino_acid_metabolic_process	0.000745	0.0975	4.14	19115	199	232	10	[DIO3__-__deiodinase,_iodothyronine,_type_iii,_ALDH4A1__-__aldehyde_dehydrogenase_4_family,_member_a1,_CLIC5__-__chloride_intracellular_channel_5,_PLA2G2A__-__phospholipase_a2,_group_iia_(platelets,_synovial_fluid),_CARNS1__-__carnosine_synthase_1,_PLA2G2D__-__phospholipase_a2,_group_iid,_SLC7A11__-__solute_carrier_family_7_(anionic_amino_acid_transporter_light_chain,_xc-_system),_member_11,_TG__…
GO:1903363	negative_regulation_of_cellular_protein_catabolic_process	0.000748	0.0971	2.39	19115	77	2282	22	[SUFU__-__suppressor_of_fused_homolog_(drosophila),_GABARAPL2__-__gaba(a)_receptor-associated_protein-like_2,_ATP13A2__-__atpase_type_13a2,_USP19__-__ubiquitin_specific_peptidase_19,_NELL1__-__nel-like_1_(chicken),_UBE2G2__-__ubiquitin-conjugating_enzyme_e2g_2,_F13B__-__coagulation_factor_xiii,_b_polypeptide,_PML__-__promyelocytic_leukemia,_TTC36__-__tetratricopeptide_repeat_domain_36,_SHH__-__so…
GO:0031444	slow-twitch_skeletal_muscle_fiber_contraction	0.000827	0.107	2389.38	19115	2	4	1	[MB__-__myoglobin]
GO:0015698	inorganic_anion_transport	0.000848	0.108	4.44	19115	155	250	9	[SLC37A4__-__solute_carrier_family_37_(glucose-6-phosphate_transporter),_member_4,_CLIC5__-__chloride_intracellular_channel_5,_CLDN4__-__claudin_4,_GABRG1__-__gamma-aminobutyric_acid_(gaba)_a_receptor,_gamma_1,_GABRA2__-__gamma-aminobutyric_acid_(gaba)_a_receptor,_alpha_2,_SLC26A9__-__solute_carrier_family_26_(anion_exchanger),_member_9,_GLRA3__-__glycine_receptor,_alpha_3,_TG__-__thyroglobulin,_…
GO:0071840	cellular_component_organization_or_biogenesis	0.000886	0.112	1.14	19115	5069	2078	626	[A2M__-__alpha-2-macroglobulin,_DHX30__-__deah_(asp-glu-ala-his)_box_helicase_30,_IGLL5__-__immunoglobulin_lambda-like_polypeptide_5,_ITPKA__-__inositol-trisphosphate_3-kinase_a,_BAIAP2L2__-__bai1-associated_protein_2-like_2,_RPS6KA4__-__ribosomal_protein_s6_kinase,_90kda,_polypeptide_4,_SLITRK1__-__slit_and_ntrk-like_family,_member_1,_MAPRE1__-__microtubule-associated_protein,_rp/eb_family,_memb…
GO:0000819	sister_chromatid_segregation	0.000899	0.113	7.75	19115	35	423	6	[NDC80__-__ndc80_kinetochore_complex_component,_NEK2__-__nima-related_kinase_2,_SGOL1__-__shugoshin-like_1_(s._pombe),_SPAG5__-__sperm_associated_antigen_5,_SGOL2__-__shugoshin-like_2_(s._pombe),_NSL1__-__nsl1,_mis12_kinetochore_complex_component]
GO:0007051	spindle_organization	0.000926	0.115	2.45	19115	134	1105	19	[MAP9__-__microtubule-associated_protein_9,_NDC80__-__ndc80_kinetochore_complex_component,_NEK2__-__nima-related_kinase_2,_ASPM__-__asp_(abnormal_spindle)_homolog,_microcephaly_associated_(drosophila),_SPC25__-__spc25,_ndc80_kinetochore_complex_component,_AURKA__-__aurora_kinase_a,_MAPRE1__-__microtubule-associated_protein,_rp/eb_family,_member_1,_KIF11__-__kinesin_family_member_11,_AURKC__-__aur…
GO:1990266	neutrophil_migration	0.000935	0.116	4.06	19115	85	609	11	[CCL20__-__chemokine_(c-c_motif)_ligand_20,_CCL3__-__chemokine_(c-c_motif)_ligand_3,_IL8__-__interleukin_8,_CCL7__-__chemokine_(c-c_motif)_ligand_7,_CXCL1__-__chemokine_(c-x-c_motif)_ligand_1_(melanoma_growth_stimulating_activity,_alpha),_CXCL6__-__chemokine_(c-x-c_motif)_ligand_6,_PLA2G1B__-__phospholipase_a2,_group_ib_(pancreas),_CXCL3__-__chemokine_(c-x-c_motif)_ligand_3,_CXCL5__-__chemokine_(…
GO:0035989	tendon_development	0.000969	0.119	61.86	19115	3	206	2	[COL11A1__-__collagen,_type_xi,_alpha_1,_COMP__-__cartilage_oligomeric_matrix_protein]
