# Supplementary material for: Single nucleotide variants in nuclear pore complex disassembly pathway associated with poor survival in osteosarcoma
Source: Front Genet. 2024 Mar 18;15:1303404. doi: 10.3389/fgene.2024.1303404 (PMC10982431; doi:10.3389/fgene.2024.1303404)
Supplement: Supplementary file 7 [file DataSheet3.XLSX]

## Sheet: DiffExpressGenes_NPCD_wGeneSymb
EnsemblID	GeneSymbol	baseMean	log2FoldChange	lfcSE	stat	pvalue	padj
ENSG00000154162	CDH12	143.116782261491	4.42347797342361	0.658377293060227	6.71875840805914	1.83279488222012e-11	7.53406992234226e-07
ENSG00000146352	CLVS2	116.365456506203	4.64234391062173	0.710878239237979	6.53043468540838	6.55790816154049e-11	1.34787965398223e-06
ENSG00000283269	NA	22.2184109392284	4.99946884865015	0.790436691949879	6.32494531132819	2.53322284663176e-10	3.47110638521639e-06
ENSG00000253898	LINC01419	25.5594908585859	4.07462620028157	0.654580884922696	6.22478641545234	4.82212468853224e-10	4.95557698928737e-06
ENSG00000136110	CNMD	117.612883004656	3.62198309456818	0.603637199595089	6.00026488923769	1.96995897473922e-09	1.6195820714921e-05
ENSG00000169429	CXCL8	797.702609783816	2.89287690986326	0.490381150922582	5.89924164993032	3.6517607677656e-09	2.50188216467567e-05
ENSG00000198125	MB	312.419391638656	-3.64034090487264	0.628347476338291	-5.79351559759069	6.8928080544265e-09	4.04775229561872e-05
ENSG00000204624	DISP3	52.7265850814736	2.62019581544369	0.455906984620124	5.74721577829504	9.07249218249755e-09	4.14381040162141e-05
ENSG00000184672	RALYL	27.8269581735894	3.64986157632322	0.632957746621796	5.76635896440664	8.10024351206246e-09	4.14381040162141e-05
ENSG00000215187	FAM166B	211.047895433327	-2.59906917159253	0.456390647841353	-5.69483442284733	1.2349170638118e-08	4.49765855408521e-05
ENSG00000211893	IGHG2	531.732375444041	-3.75646410870699	0.660012452757005	-5.69150489966588	1.25924542044812e-08	4.49765855408521e-05
ENSG00000211659	IGLV3-25	101.571522020062	-4.49465091170955	0.79070350969347	-5.68436949704698	1.31296136057174e-08	4.49765855408521e-05
ENSG00000170396	ZNF804A	97.4195014525083	2.25150982781157	0.397289965332282	5.66717013838613	1.45175173267192e-08	4.59055065191883e-05
ENSG00000211966	IGHV5-51	139.654084231629	-4.43377764865428	0.797992568197468	-5.55616408642682	2.75767651086286e-08	8.09712916657425e-05
ENSG00000226057	PHF2P2	11.903684617476	3.59208615128777	0.659458383204117	5.44702477483851	5.12193313447532e-08	0.000140364870239251
ENSG00000166863	TAC3	1808.02264676155	-4.17756626866224	0.77719319656104	-5.37519665270788	7.64991427948978e-08	0.000196540641429366
ENSG00000133863	TEX15	98.0598737657546	2.91973506886557	0.545382390436137	5.3535558171042	8.62424150852743e-08	0.000208539232759434
ENSG00000259725	NA	17.9715407827978	-2.38451233567151	0.450730580933356	-5.29032738522812	1.22097607451189e-07	0.000267212769225033
ENSG00000184343	SRPK3	376.073054710079	-1.91389986442009	0.361917149846234	-5.28822650497011	1.23507981980578e-07	0.000267212769225033
ENSG00000125084	WNT1	49.9258404349625	-2.7602001985324	0.523655262209573	-5.27102542020812	1.35663677044644e-07	0.00027883633861371
ENSG00000211896	IGHG1	4914.42841038526	-3.58282038446436	0.681583781599746	-5.25661038479396	1.4673471784288e-07	0.000287229716493679
ENSG00000130528	HRC	394.199959172665	-2.97754709993909	0.57688366460634	-5.16143424163509	2.45064975901596e-07	0.000457903907472132
ENSG00000151962	RBM46	7.99545522736375	3.54221239278408	0.700858298412588	5.05410637329548	4.32410569543947e-07	0.000736127962604608
ENSG00000154611	PSMA8	13.9727079913862	3.57817098685965	0.708903331024758	5.04747379545701	4.47690151680133e-07	0.000736127962604608
ENSG00000128298	BAIAP2L2	242.907796464684	-1.81179039166462	0.358259266431847	-5.05720454828566	4.254468330422e-07	0.000736127962604608
ENSG00000211959	IGHV4-39	75.5883566813285	-3.74526115372028	0.743939258282927	-5.03436417963027	4.79437457824471e-07	0.00074793340745514
ENSG00000211653	IGLV1-40	161.339226323638	-4.57203612032465	0.909008536225774	-5.02969547382675	4.91259444894757e-07	0.00074793340745514
ENSG00000083782	EPYC	722.771294588509	2.84617847666392	0.570606444780755	4.98798866135751	6.10111486141678e-07	0.000864300943097379
ENSG00000110975	SYT10	32.1538595249941	3.6851628065569	0.741623348415085	4.96904906571836	6.72820448563898e-07	0.000864300943097379
ENSG00000211666	IGLV2-14	381.369145575265	-3.37167853062481	0.677118999958953	-4.97944752817333	6.37660378421455e-07	0.000864300943097379
ENSG00000198889	DCAF12L1	8.60770353955949	4.99039043230776	1.00347839745971	4.97309204158341	6.58933559657799e-07	0.000864300943097379
ENSG00000254394	NA	10.304610160494	3.7015111505663	0.742621057977023	4.98438754302174	6.21583845975557e-07	0.000864300943097379
ENSG00000287307	NA	5.70924559107493	3.03260388973021	0.615747620608982	4.92507609973536	8.4327529613431e-07	0.00105043992721797
ENSG00000211897	IGHG3	676.82857239157	-3.46769642139379	0.705557191209791	-4.91483392784626	8.88577499055351e-07	0.00107431633099024
ENSG00000143278	F13B	5.1618076273017	2.13967028316766	0.439456068937383	4.86890598266499	1.12217778474615e-06	0.00131798177707315
ENSG00000227418	PCGEM1	6.41103090134697	4.99868943471105	1.03589261820307	4.82548996572839	1.39659496713865e-06	0.0015107849819518
ENSG00000152595	MEPE	3904.60596652274	-3.18488711857392	0.658825645893662	-4.83418813220878	1.33690110377762e-06	0.0015107849819518
ENSG00000280614	NA	13.5644453229135	5.83092856725821	1.20752771048479	4.82881553493896	1.37347565029567e-06	0.0015107849819518
ENSG00000179869	ABCA13	460.255075944767	2.09661150280844	0.436715199573776	4.80086680027322	1.57980326095434e-06	0.0016651531448218
ENSG00000211648	IGLV1-47	75.1188913068366	-3.33141952317006	0.697730965050313	-4.77464766513528	1.8002215108562e-06	0.00176194537254205
ENSG00000251588	NA	3.1518640320793	4.17719095358153	0.874782864695565	4.7751174859092	1.79602369812356e-06	0.00176194537254205
ENSG00000221882	OR3A2	10.741976246892	2.25839737170489	0.472923688384053	4.7753949044542	1.79354940316542e-06	0.00176194537254205
ENSG00000164266	SPINK1	21.7062737238226	2.45948437081715	0.52015615961949	4.72835767746428	2.26343198430143e-06	0.00216378833903904
ENSG00000261446	LINC00559	8.90395584179562	4.03073558613134	0.854853267096167	4.71511982380703	2.41568545459015e-06	0.00225685413595085
ENSG00000115705	TPO	14.635676970446	-2.71551201925059	0.57696461965513	-4.70654859369667	2.51945949660281e-06	0.00230149825615226
ENSG00000211642	IGLV10-54	12.4206761703446	-3.48360873679846	0.741300351851777	-4.69932157471173	2.6102716021657e-06	0.00233261814674403
ENSG00000117215	PLA2G2D	46.4601911089039	-3.15182453275959	0.67158158355278	-4.69313723000846	2.69046879469837e-06	0.00235312980305672
ENSG00000266365	NA	34.6380188899751	2.31220540758379	0.497126166464606	4.65114404262285	3.30098654232661e-06	0.00280331749344287
ENSG00000258986	TMEM179	16.736886873892	-3.36251864965015	0.723336512542469	-4.64862286272702	3.34158554938819e-06	0.00280331749344287
ENSG00000168081	PNOC	137.027594523596	-2.65160287954286	0.573636169152935	-4.62244715750468	3.79239435277584e-06	0.00311787909319113
ENSG00000120498	TEX11	16.4895792528885	2.87311300953525	0.623708732589935	4.60649796837816	4.09507060370538e-06	0.00319092414652912
ENSG00000130005	GAMT	475.092989900613	-1.72184437768397	0.373395286522483	-4.61131792455096	4.00124034370825e-06	0.00319092414652912
ENSG00000187486	KCNJ11	19.5362507016031	-2.3130196033044	0.502226307242286	-4.6055325456867	4.11411632486057e-06	0.00319092414652912
ENSG00000170476	MZB1	108.940101248044	-2.18894202900173	0.478671426300326	-4.57295319655941	4.80897590069332e-06	0.00366078837684815
ENSG00000138131	LOXL4	1187.33582265348	-1.86932471328288	0.410807494872552	-4.55036662333247	5.3552524121814e-06	0.00400251565286438
ENSG00000162670	BRINP3	34.8145148170047	2.70245577048025	0.5969456260446	4.52713890942949	5.97876413548947e-06	0.0043887331663851
ENSG00000211945	IGHV1-18	73.8562775939396	-3.70922726328714	0.821577183246312	-4.51476421074744	6.33872513384247e-06	0.00449251679442867
ENSG00000177324	BEND2	25.0183401589296	-3.78370816383129	0.837900014021793	-4.51570366453398	6.31068618673778e-06	0.00449251679442867
ENSG00000178297	TMPRSS9	266.271948766576	-1.65261046131549	0.366936179676693	-4.50380898054696	6.67462062393799e-06	0.0046504005082749
ENSG00000165197	VEGFD	46.4587610508308	-1.92134638370353	0.429660443060234	-4.47177862131976	7.7571707994052e-06	0.00531456700085249
ENSG00000101680	LAMA1	323.527843432624	2.2246206155629	0.49833616910207	4.46409623361544	8.04074216042167e-06	0.00534624867924078
ENSG00000235385	LINC02154	66.3274478745767	2.54571670319463	0.570621652321275	4.46130407571937	8.14624034563201e-06	0.00534624867924078
ENSG00000086967	MYBPC2	61.7213337955092	-2.06951853762822	0.464011130580298	-4.46006227273051	8.19358422634026e-06	0.00534624867924078
ENSG00000211592	IGKC	5697.16350003717	-2.84059786653156	0.638449611341639	-4.44921230441714	8.61857909982422e-06	0.005480896328235
ENSG00000211890	IGHA2	46.6069153977525	-3.15137882269525	0.708490499324101	-4.44801846418783	8.6666081527544e-06	0.005480896328235
ENSG00000062096	ARSF	8.46533758127495	2.50081273189085	0.56428265573862	4.4318440527246	9.34305835843976e-06	0.0058191681809149
ENSG00000158292	GPR153	1583.54859032657	-1.03890046579928	0.235664111702629	-4.40839489005524	1.04139539564374e-05	0.00638934933264586
ENSG00000227564	LINC00376	2.59330725721795	3.67046613357492	0.83345841068343	4.40389836676454	1.06322768562601e-05	0.00642736771662181
ENSG00000110777	POU2AF1	84.1068310298603	-1.87688719553094	0.426740042404302	-4.39819798713132	1.09153383942797e-05	0.00650285239671964
ENSG00000211677	IGLC2	509.665963203783	-2.65386260653783	0.606634387516179	-4.37473157003822	1.21581995777812e-05	0.00703925507104015
ENSG00000197893	NRAP	86.2368014208825	-2.55997033431676	0.585125400552463	-4.37507982374324	1.21388049648949e-05	0.00703925507104015
ENSG00000198963	RORB	158.546211181655	2.28796175551648	0.523988516803737	4.36643491630839	1.26290895436733e-05	0.00721033310933027
ENSG00000068985	PAGE1	11.7975366775077	3.37267997872911	0.775033103845538	4.35165925428815	1.35111129321108e-05	0.00760823725068872
ENSG00000185053	SGCZ	7.06225716054118	2.68388965212245	0.617970128720021	4.34307343897268	1.40503140144923e-05	0.00780494943505045
ENSG00000196242	OR2C3	7.78749559309689	2.26018269017353	0.520944757066468	4.33862258812435	1.43378501308907e-05	0.00785848007107365
ENSG00000178235	SLITRK1	49.846467316892	2.93956462153149	0.679638533543984	4.32518828236989	1.52401636241201e-05	0.00820745329598612
ENSG00000108018	SORCS1	58.9079926611337	2.20360558939925	0.509708971769671	4.32326231525511	1.53738755878787e-05	0.00820745329598612
ENSG00000253103	LINC01609	4.59441975913769	3.03101071303122	0.703633573918125	4.30765504288445	1.64994437726464e-05	0.00869541839951505
ENSG00000204065	TCEAL5	14.7710203336338	2.6073366662761	0.611644938195889	4.26282717873333	2.01856633183698e-05	0.0105034438231421
ENSG00000287996	NA	6.43448689002621	2.94992924242603	0.693429108422754	4.25411798638771	2.09874623945978e-05	0.0106510076130214
ENSG00000225255	PSLNR	12.8272399908913	2.21580619017576	0.520548968422446	4.25667194556333	2.07492469556714e-05	0.0106510076130214
ENSG00000088538	DOCK3	412.416601800518	-1.65353229348434	0.389655795567527	-4.243571665798	2.19990073437867e-05	0.0108953396973619
ENSG00000120694	HSPH1	4792.77673528712	1.02630915062625	0.241790606782222	4.24461960819938	2.1896454858444e-05	0.0108953396973619
ENSG00000280411	IGHV1-69D	30.5855452017849	-4.21854870845334	0.994741167989138	-4.24085062949703	2.22674291209706e-05	0.010896990581854
ENSG00000168497	CAVIN2	507.73496590667	-1.64853852380687	0.389253083542565	-4.23513285701845	2.28416617571468e-05	0.0110464963511886
ENSG00000251511	NA	18.0026901801785	2.85200439393835	0.674819362138375	4.22632270790346	2.37541264927434e-05	0.0112236882498529
ENSG00000112782	CLIC5	851.813908252206	-1.85172821060174	0.438008186711776	-4.22761095974729	2.36185708499374e-05	0.0112236882498529
ENSG00000187546	AGMO	104.17597454588	1.9297749878608	0.459534659272384	4.19941118460218	2.67609971006141e-05	0.0122665458058407
ENSG00000241743	XACT	226.452632153999	2.17638804193845	0.518359843594003	4.1986046350517	2.68564751143518e-05	0.0122665458058407
ENSG00000172731	LRRC20	251.566128454943	-1.14367962615893	0.272248407312309	-4.20086801406688	2.65893575186078e-05	0.0122665458058407
ENSG00000239519	CADM2-AS1	5.56326035092353	2.9273891986004	0.701376217043275	4.17377881865045	2.99588618432613e-05	0.0135331750966038
ENSG00000253877	LINC01608	27.7601799370146	2.63950366929522	0.632794078590875	4.17118895166172	3.03014467137819e-05	0.0135391475006895
ENSG00000124875	CXCL6	6.26250087170806	1.97482796854741	0.474947499148935	4.15799214036528	3.21057067314546e-05	0.0141910675979559
ENSG00000256597	LINC02393	2.95269225154752	3.18794891532918	0.767464179328143	4.15387323760177	3.26894313093042e-05	0.0142953665194847
ENSG00000182263	FIGN	593.252023483409	1.37258271431044	0.331757250783283	4.1373103709708	3.5140064566952e-05	0.0152052908858284
ENSG00000140479	PCSK6	350.725887217148	-1.44746595603289	0.350511044439397	-4.129587295453	3.63414998863208e-05	0.0154009282044019
ENSG00000162836	ACP6	670.211840905544	-0.734240889039642	0.177784456972423	-4.12994983669203	3.62842395576123e-05	0.0154009282044019
ENSG00000242641	LINC00971	4.69309579959664	2.55915164107251	0.620722961396386	4.1228564113617	3.7420297701222e-05	0.0156962875265728
ENSG00000108688	CCL7	13.3130610571058	2.65069198905312	0.644824804201963	4.11071654157849	3.94433177484414e-05	0.016377742047325
ENSG00000279970	NA	13.6064018024748	-1.38170907078958	0.337056924841641	-4.09933447128774	4.14339884551241e-05	0.0168636333012355
ENSG00000197038	RBMY1A3P	3.68445336374993	5.13036384099623	1.25111374233886	4.10063742997932	4.12013662917117e-05	0.0168636333012355
ENSG00000165300	SLITRK5	263.02280407318	2.18921348577218	0.534387211656911	4.09668015629406	4.19117341085087e-05	0.016890839745083
ENSG00000223344	NA	2.48639034635842	4.26957123588998	1.04324045312304	4.09260513538237	4.26553739203968e-05	0.0170236354926772
ENSG00000261824	LINC00662	6148.64578210524	1.52107031486743	0.372348833210895	4.08506803083201	4.4063904369924e-05	0.0174166818936006
ENSG00000235139	LINC03017	9.57511190096724	2.77818593401705	0.681933302720234	4.07398483537151	4.62154921371375e-05	0.0180931450979173
ENSG00000283175	NA	18.6329604362468	-1.73532975756876	0.426241317634334	-4.07123778426724	4.67639830301969e-05	0.0181351608530406
ENSG00000288039	NA	6.29994495966164	2.28990962193086	0.564447085500396	4.05690751312996	4.97267618132941e-05	0.0189270184986952
ENSG00000247810	NA	10.0966717052823	3.18482269412425	0.784712688469379	4.05858442321916	4.93710849207312e-05	0.0189270184986952
ENSG00000213232	PPP1R2P10	15.2358828727263	4.84577307747817	1.19532102835787	4.05395116668808	5.03597333533257e-05	0.0189920876968363
ENSG00000211669	IGLV3-10	33.5547174762718	-3.48201266507926	0.860392213550317	-4.04700624929078	5.18768568234422e-05	0.0193863813949203
ENSG00000175946	KLHL38	53.5010512589794	-1.65979878833202	0.410751789329796	-4.04088023825832	5.32509489807133e-05	0.0197206014391908
ENSG00000178795	GDPD4	17.7613779960415	1.67649016131766	0.415270790249146	4.03710109326936	5.41157533421643e-05	0.0198619310056817
ENSG00000036448	MYOM2	253.346588976099	-1.69576763092527	0.420838312026557	-4.02949917453869	5.58958121168323e-05	0.019992613417588
ENSG00000237031	NA	2.99497245543225	2.78100882541934	0.690187653562507	4.02935174378265	5.59308765665853e-05	0.019992613417588
ENSG00000267213	DPY19L3-DT	48.8109360851828	1.17217088135731	0.290898054109614	4.02949027949024	5.58979270956914e-05	0.019992613417588
ENSG00000159423	ALDH4A1	548.718144868008	-0.884714444204492	0.22003540604773	-4.02078220089989	5.80052160162003e-05	0.0205553484032581
ENSG00000244541	LINC01213	8.14247819211074	1.44064332871511	0.358520796049473	4.01829780751773	5.86200797661537e-05	0.0205956890508315
ENSG00000173918	C1QTNF1	3762.50666184987	-1.31870465460627	0.329271932359	-4.00491060734722	6.20409381480471e-05	0.0216128546139981
ENSG00000282651	IGHV5-10-1	21.9047881990011	-4.27910615473675	1.07311220283493	-3.98756639187615	6.67545267477081e-05	0.0230594817732608
ENSG00000287907	NA	8.80570369589542	2.64116774599222	0.66353109142523	3.98047322894716	6.87782105836087e-05	0.02356054918717
ENSG00000287414	NA	26.1275068486962	2.6056555063688	0.655547495492105	3.97477760846724	7.04450504145003e-05	0.0239321048544534
ENSG00000248103	NA	13.7231747214125	1.57143214234005	0.397670905646792	3.95158941734545	7.76338539565371e-05	0.0261581543818965
ENSG00000159387	IRX6	190.312954903845	-1.34290753198937	0.340196984828979	-3.94744101763416	7.89909698967708e-05	0.0263990390207037
ENSG00000138772	ANXA3	154.559519788543	-1.61677042370051	0.410659163308246	-3.93701290061545	8.25021733083485e-05	0.0273501357918248
ENSG00000108823	SGCA	193.567901626006	-1.56566449314322	0.399599047677177	-3.91808864972088	8.92538835518509e-05	0.0293516751293275
ENSG00000256422	LINC02552	15.4821702787708	1.96380052879423	0.502030211666966	3.91171782724695	9.16419476786324e-05	0.0294306683064495
ENSG00000231061	LINC00395	3.11591615251035	3.86160675690281	0.986386838877043	3.91490093409912	9.04413343513872e-05	0.0294306683064495
ENSG00000240204	SMKR1	26.4666273721389	-1.67371415569311	0.427750462585614	-3.91282839433075	9.12213611369016e-05	0.0294306683064495
ENSG00000163285	GABRG1	34.2219871104421	1.92724895336018	0.49316906878449	3.9078869202204	9.31068622948654e-05	0.0295501683304016
ENSG00000187642	PERM1	87.9383568742563	-1.78632058574723	0.457211077341471	-3.90699323414053	9.34517693568544e-05	0.0295501683304016
ENSG00000180090	OR3A1	4.57250081688527	2.31700677729898	0.593935672587487	3.9011072818794	9.57537014594485e-05	0.0300469267625462
ENSG00000173714	WFIKKN2	44.5709480780391	-1.98973167105852	0.510989811695577	-3.89387738369216	9.86545304197929e-05	0.0302641177758689
ENSG00000188257	PLA2G2A	26.4455760246352	-2.66792837198043	0.684685138374945	-3.89657701394335	9.7561793390872e-05	0.0302641177758689
ENSG00000148053	NTRK2	1005.63832842523	-1.73005445145182	0.44424154151553	-3.8944004325884	9.84419160357454e-05	0.0302641177758689
ENSG00000229981	LINC01435	13.9075089706145	2.33408700452302	0.599883374025652	3.89090130779857	9.98725513553733e-05	0.0304108219893728
ENSG00000167191	GPRC5B	824.764626966026	-0.995902864900826	0.256211131603059	-3.88703979670857	0.000101474122806932	0.0306712997516512
ENSG00000233887	NA	2.29497285242703	2.89897319691415	0.746803494864368	3.88184203321203	0.000103668213310363	0.0311057609091176
ENSG00000113532	ST8SIA4	1400.97769582411	0.761152450401092	0.19659227425851	3.87173124311187	0.000108065068454136	0.0321900780358272
ENSG00000168763	CNNM3	962.751343963652	-0.723543736117116	0.187083678676996	-3.86748721873451	0.000109962589986962	0.0325196560186621
ENSG00000118004	COLEC11	109.802202207137	-1.66667411437813	0.431636510361923	-3.86129086480808	0.000112789533016903	0.0331174238123275
ENSG00000198597	ZNF536	44.3103763545047	2.36261946679369	0.612217909073371	3.85911524602352	0.000113798266912892	0.0331766337445976
ENSG00000275953	YAP1P3	3.50492069485808	1.88649594273438	0.48967692472996	3.85253183775143	0.00011690277091727	0.0333716819728903
ENSG00000282815	TEX13C	19.2835808892529	2.62943932402964	0.682450233686094	3.85293929760614	0.000116708331476387	0.0333716819728903
ENSG00000286508	NA	5.6326899122196	-1.89719180719271	0.492392575485739	-3.85300652699964	0.000116676279003018	0.0333716819728903
ENSG00000248837	NA	52.9412797649954	2.49553684130697	0.649270621716606	3.8436004307557	0.000121242349630834	0.0341363648374979
ENSG00000180535	BHLHA15	66.9732048575239	-1.37557773701749	0.357786822608355	-3.84468529888605	0.00012070724562088	0.0341363648374979
ENSG00000111046	MYF6	9.89195966456654	-3.3236108084403	0.868038210715417	-3.8288761570773	0.00012872976088439	0.0356781204809652
ENSG00000249628	LINC00942	28.0885408157345	-1.18621895411367	0.30995515089252	-3.8270664342823	0.000129679524026894	0.0356781204809652
ENSG00000260676	LINC01541	3.19496160959004	1.98198183731715	0.518016348542945	3.82609900805639	0.000130189945073705	0.0356781204809652
ENSG00000205086	LINC02898	47.1980602906614	1.96660977334612	0.513880559012076	3.82697834906789	0.000129725920267249	0.0356781204809652
ENSG00000251003	ZFPM2-AS1	377.505304145912	1.22956932127691	0.323374822327579	3.80230381705895	0.000143356775483857	0.0378727431173468
ENSG00000177535	OR2B11	10.8671296411812	1.43716035322321	0.377903190296672	3.80298550032078	0.000142962726151172	0.0378727431173468
ENSG00000047662	FAM184B	63.1193027497888	-1.24602303260313	0.327332835421236	-3.80659346624867	0.000140894060289044	0.0378727431173468
ENSG00000224164	LINC02828	6.26086290925466	1.39526372124798	0.366841845349367	3.80344755904054	0.000142696211813419	0.0378727431173468
ENSG00000200314	NA	44.1759609286116	-4.27960626612083	1.12520468552323	-3.80340245751	0.00014272220564371	0.0378727431173468
ENSG00000105173	CCNE1	858.194122184877	1.49007759369744	0.391953785774759	3.80166654278403	0.000143726078923446	0.0378727431173468
ENSG00000184905	TCEAL2	44.0572793840846	2.01098447043469	0.529995321663949	3.79434381443424	0.000148034429940534	0.038759562494048
ENSG00000068976	PYGM	620.824408555507	-1.81052397682088	0.478061751694809	-3.78721780272585	0.000152343552736333	0.0396353571033699
ENSG00000114487	MORC1	18.7578616469437	1.81448778804555	0.480399412440776	3.77703998184893	0.00015870326287005	0.0402519862449339
ENSG00000107105	ELAVL2	62.7608369241893	1.64745107532392	0.437383963197824	3.76660146220038	0.000165484848697152	0.0402519862449339
ENSG00000264232	LINC01916	4.55858531684237	3.41238189783943	0.904151765556763	3.77412512791825	0.000160570157665494	0.0402519862449339
ENSG00000215418	PEX12P1	2.71897792675093	3.54497632781287	0.939600698642943	3.77285407826202	0.000161390688314819	0.0402519862449339
ENSG00000217315	OR2W2P	2.24802964882166	1.82460690068565	0.483616161831598	3.77284103528577	0.000161399128669688	0.0402519862449339
ENSG00000241755	IGKV1-9	46.2000358001977	-3.54450581156444	0.940697626059643	-3.76795445568575	0.000164590721417676	0.0402519862449339
ENSG00000124749	COL21A1	810.847243920431	1.2532498165812	0.33244686177458	3.76977484429071	0.000163394885597418	0.0402519862449339
ENSG00000279072	NA	15.2004955745974	1.86033405057063	0.492973580864956	3.77369928690002	0.000160844622578617	0.0402519862449339
ENSG00000244681	MTHFD2P1	2.95286901693361	2.05710237742571	0.545419138587005	3.77159918288706	0.000162204659852762	0.0402519862449339
ENSG00000136531	SCN2A	114.125459063729	1.80599969021691	0.47764645587487	3.78103860711998	0.000156175450129223	0.0402519862449339
ENSG00000261020	NA	13.4412795930917	3.68291421137022	0.977443076411116	3.76790659246654	0.000164622274177311	0.0402519862449339
ENSG00000272720	NA	144.665529687228	-1.33459983714416	0.354509067497272	-3.76464231667201	0.000166787654632611	0.0403302359940161
ENSG00000237767	LINC01370	13.8499933211828	2.38901834494461	0.634908144536474	3.76277791599091	0.000168036411517116	0.0403945775920121
ENSG00000206262	FOXL2NB	23.5244351853499	2.60924704047167	0.694875759551765	3.75498354145321	0.000173352869317021	0.0414303279012486
ENSG00000286946	NA	5.10973344549145	3.01839253853158	0.805403606843276	3.74767695709975	0.000178479914949092	0.042409097478684
ENSG00000150361	KLHL1	1.91056530477626	2.76620932123826	0.738821128101466	3.74408529483521	0.000181052145259367	0.0425286316295818
ENSG00000054803	CBLN4	185.272821169387	1.91226336317841	0.510635745187365	3.74486780684879	0.000180488783930759	0.0425286316295818
ENSG00000249049	NA	3.21347727382266	2.20946643834768	0.591010542532661	3.73845520399592	0.000185154475359718	0.0430008193141917
ENSG00000139734	DIAPH3	693.590076102818	0.815364107574941	0.218085083215929	3.73874313433733	0.000184942574043213	0.0430008193141917
ENSG00000176571	CNBD1	16.7791085474405	2.06254004360191	0.551925770162482	3.73698811525817	0.000186237722859671	0.043009404907823
ENSG00000052344	PRSS8	64.3588745171385	-1.92264114634369	0.514864175286692	-3.73426864526574	0.000188261458693931	0.0432338758800638
ENSG00000164418	GRIK2	437.641841149651	1.35432671440542	0.363586768793403	3.72490648903391	0.000195387636321078	0.0435863035675614
ENSG00000277856	NA	16.1788251905037	-2.99726076031356	0.803451384806044	-3.73048179017964	0.000191113956836568	0.0435863035675614
ENSG00000126950	TMEM35A	65.2029610601487	-1.54524515442058	0.414653636941389	-3.72659255039646	0.00019408582585145	0.0435863035675614
ENSG00000274576	IGHV2-70	26.9383015268447	-3.03353763198714	0.814059024959183	-3.72643449550755	0.000194207513170026	0.0435863035675614
ENSG00000236824	BCYRN1	409.607390322097	-1.9738615443596	0.530050288099242	-3.72391372795561	0.000196157981852211	0.0435863035675614
ENSG00000205696	ADARB2-AS1	2.26831847784716	3.04995311724509	0.818137408622153	3.72792282213521	0.000193064477994605	0.0435863035675614
ENSG00000224825	RORB-AS1	5.81527086762321	2.4814906658682	0.666758955781988	3.7217207873239	0.000197869748104433	0.0437302781469296
ENSG00000253836	NA	1.29127304483453	2.92035509707121	0.785181640873205	3.71933695981921	0.000199746432890861	0.0437418968836228
ENSG00000255087	NA	5.5993366602735	2.97552092127097	0.800096471787049	3.71895268407448	0.000200050517287107	0.0437418968836228
ENSG00000102096	PIM2	418.432848960742	-1.07289176352285	0.288633099404469	-3.71714736021798	0.000201484933120812	0.043822439924853
ENSG00000196453	ZNF777	524.67316985505	-0.863608458835292	0.232816483716563	-3.70939567958888	0.000207754535455515	0.0447129093663344
ENSG00000248510	LINC02267	2.60470266682196	2.64132686249058	0.712031370208897	3.70956529866888	0.000207615407172202	0.0447129093663344
ENSG00000203664	OR2W5P	1.70786388215822	3.00876864832823	0.81153330368305	3.70751099760574	0.00020930632968507	0.0448122671581468
ENSG00000105664	COMP	1127.59553428035	-2.10520162463721	0.568183457887986	-3.70514416674946	0.00021127053294012	0.0449984341842981
ENSG00000248431	NA	3.93596736168184	2.03541132394482	0.549920904948462	3.70128013979678	0.000214514482545144	0.0452207529947859
ENSG00000207513	RNU1-3	18.2135936736199	3.10111349368748	0.837747759638737	3.70172699121842	0.000214136961672634	0.0452207529947859
ENSG00000283097	NA	3.63836827148467	2.63073441953294	0.712137395993335	3.69413884783205	0.000220633226335463	0.0462733165049585
ENSG00000105369	CD79A	39.6118804946506	-1.58337274185661	0.429275161730351	-3.68847975148212	0.000225597975746157	0.047074395883235
ENSG00000137700	SLC37A4	115.122912356491	-0.685012797368005	0.185845528247628	-3.68592563849729	0.00022787288573888	0.0473089430003442
ENSG00000285754	NA	11.3501173963394	2.20693290598546	0.600122220927612	3.6774724031618	0.000235556551260255	0.048472325185551
ENSG00000178172	SPINK6	15.768473347126	1.97888733868501	0.538154822011274	3.67717106257492	0.000235834895203012	0.048472325185551
ENSG00000287923	NA	12.1727361585087	2.48760069555285	0.676974333001887	3.67458642711336	0.000238234993306535	0.0487220192529937
ENSG00000128228	SDF2L1	477.391138091695	-0.997161343745359	0.271874519364743	-3.66772636904447	0.000244716867198523	0.0495771010197287
ENSG00000287621	NA	10.7670212525265	1.42759086544594	0.389247906172264	3.66756209297156	0.00024487409649416	0.0495771010197287
ENSG00000188765	TMSB4XP2	33.4006048263695	1.3795543248419	0.376274274497689	3.66635302581753	0.00024603421821161	0.0495771010197287
ENSG00000241563	CORT	48.0126164430847	-1.34061891000231	0.366498137318471	-3.65791466175276	0.000254275674503231	0.0508874404957546
ENSG00000175161	CADM2	125.995791610824	1.91522970022403	0.523691386065269	3.65717243243969	0.000255012838254444	0.0508874404957546
ENSG00000287991	NA	5.51511115626633	1.33906522434932	0.366375258543815	3.65490079671737	0.000257281442735229	0.0510151595921908
ENSG00000228033	NA	5.19399630332352	2.14286655289638	0.587610418767336	3.64674703588748	0.000265581145613371	0.0510151595921908
ENSG00000118729	CASQ2	39.4763541450037	-1.63253169162426	0.447551864512165	-3.64769275043404	0.000264605793365179	0.0510151595921908
ENSG00000136717	BIN1	1750.96530126655	-1.01993550716991	0.279609559758198	-3.6477132901033	0.00026458464731011	0.0510151595921908
ENSG00000232380	ZDHHC20P4	4.03911672785892	1.61303123947194	0.441874553673113	3.65042799152724	0.000261803700603094	0.0510151595921908
ENSG00000211668	IGLV2-11	89.2898085012867	-2.61059086893543	0.715490373538582	-3.64867364465617	0.000263597707402365	0.0510151595921908
ENSG00000245729	LINC02226	4.36095274142813	-2.6161965288502	0.716385330416828	-3.65194039823229	0.00026026629808546	0.0510151595921908
ENSG00000239828	CCDC54-AS1	37.7045837259705	1.49180949737692	0.408890631696077	3.64843158961333	0.000263846137375225	0.0510151595921908
ENSG00000211662	IGLV3-21	210.562190379769	-2.74785366365236	0.754121903505881	-3.64377914350147	0.000268663978696004	0.0513673031267751
ENSG00000148702	HABP2	13.793170152777	-1.84333439217934	0.506353538996089	-3.64040981294214	0.000272204442409938	0.0515645530605775
ENSG00000263958	NETO1-DT	3.59975712792911	3.44791608086885	0.947054855181952	3.64067198642514	0.000271927391473932	0.0515645530605775
ENSG00000144596	GRIP2	332.040498581927	-1.67686015620529	0.460883836526923	-3.63835748470067	0.000274382392872898	0.0517387019441569
ENSG00000246985	SOCS2-AS1	68.4292082450704	-1.08723876228546	0.299056813581121	-3.6355592412896	0.000277378239032294	0.0518382818766562
ENSG00000153253	SCN3A	105.324887930263	1.68791447053387	0.464285633214018	3.6355087251985	0.00027743260303268	0.0518382818766562
ENSG00000121039	RDH10	1339.23106636337	-1.02254290910177	0.28159653308381	-3.63123401379888	0.000282069271256605	0.0521631774122639
ENSG00000164796	CSMD3	154.016923610061	2.0268792526526	0.558103356773386	3.63172739968951	0.000281530425375207	0.0521631774122639
ENSG00000122986	HVCN1	168.693079143881	-0.600226247092473	0.165333196936363	-3.63040368307583	0.000282978289900378	0.0521631774122639
ENSG00000276251	NA	5.25668373624825	2.22623933288863	0.613423479108771	3.62920463384134	0.000284295814245443	0.0521720894472653
ENSG00000138379	MSTN	19.7411801460104	1.3397620334358	0.369697856658661	3.62393778948196	0.000290151423127138	0.0530100202243879
ENSG00000145721	LIX1	25.963216050347	-1.69947452865238	0.469281990081627	-3.62143564971835	0.000292972683782746	0.053231716770907
ENSG00000189058	APOD	89.0984861711498	-1.52945081209742	0.422433717544331	-3.62056992275224	0.000293954793757654	0.053231716770907
ENSG00000095059	DHPS	141.720824745882	-0.95866448939878	0.264957301439475	-3.61818483276548	0.000296676495559067	0.0532732643412731
ENSG00000197406	DIO3	14.0822883356056	-1.74339627395212	0.481854369079162	-3.61809788564084	0.000296776158176261	0.0532732643412731
ENSG00000287097	NA	27.6042349364704	1.77881194639186	0.492145384224973	3.61440339259327	0.000301040039259213	0.0533398831630537
ENSG00000185010	F8	306.70561207348	-0.805894815373624	0.222942803760308	-3.61480524054081	0.000300573493735142	0.0533398831630537
ENSG00000223410	NA	2.1682153450525	2.96635617503038	0.820456970152307	3.61549268632542	0.00029977693878397	0.0533398831630537
ENSG00000208037	MIR320A	9.93512270787449	1.87549013355756	0.519603022563106	3.60946732816548	0.000306826413997312	0.0539489484651665
ENSG00000237824	RPL23AP33	3.3200287060117	2.27925149422649	0.631505572885089	3.60923417320536	0.000307102292574232	0.0539489484651665
ENSG00000168671	UGT3A2	34.5408970805425	1.85502995052517	0.514368413129573	3.60642275686916	0.000310447213847992	0.0540743797442772
ENSG00000023171	GRAMD1B	2693.44165742284	-1.21947733320923	0.338139817344476	-3.60642926581729	0.000310439430492799	0.0540743797442772
ENSG00000251563	IARS2P1	9.7101970588114	2.07020491226657	0.574532023501993	3.60328898578686	0.000314215849372022	0.0544998773001506
ENSG00000275063	NA	31.3059238583254	-2.4564155505261	0.682867415586477	-3.59720715099053	0.000321652315185337	0.0553228523862914
ENSG00000211651	IGLV1-44	53.5518470537075	-2.74951000405852	0.764115344143632	-3.59829183529874	0.00032031407857001	0.0553228523862914
ENSG00000138650	PCDH10	158.96804436423	1.67434768797825	0.466308666415639	3.59064244044274	0.000329863900673681	0.0562192232158472
ENSG00000230882	NA	82.2849927844141	-1.92519812318533	0.536014961428518	-3.59168728808342	0.000328543938601861	0.0562192232158472
ENSG00000229603	NA	5.29020299824342	2.17907373259456	0.607022808413316	3.58977241446725	0.000330966794420294	0.0562192232158472
ENSG00000230975	NA	2.45854615914785	3.82418508367145	1.06636194212718	3.5861980183229	0.000335534210071277	0.0563266404039328
ENSG00000228065	LINC01515	138.798277148873	1.40182541581527	0.390766540944742	3.58737319839648	0.000334026080031876	0.0563266404039328
ENSG00000211598	IGKV4-1	332.31426924593	-2.46137279202824	0.68637217620501	-3.58606143628565	0.000335709900964885	0.0563266404039328
ENSG00000110925	CSRNP2	1578.46352174837	-0.553014116559751	0.154397028716774	-3.58176657385163	0.000341278662910781	0.0568690039675421
ENSG00000257696	UHRF1BP1L-DT	6.65016423172123	-1.42454041511416	0.397756637846056	-3.581437189404	0.000341709294766899	0.0568690039675421
ENSG00000224048	LINC02612	5.16596621397898	2.14454668471795	0.6000217302597	3.57411503045023	0.000351414424309586	0.0568724123625754
ENSG00000229676	ZNF492	127.545628504803	1.50876524718862	0.422029605508422	3.57502229108074	0.00035019805765976	0.0568724123625754
ENSG00000284095	NA	12.4950649697616	1.36885803709906	0.382922384575713	3.57476630313944	0.000350540861942417	0.0568724123625754
ENSG00000176988	FMR1NB	6.41124053283793	2.24881811439179	0.629020131201609	3.5751131050383	0.000350076520215441	0.0568724123625754
ENSG00000286446	NA	1.78654955375497	2.4402058343877	0.68192783180816	3.57839307997944	0.000345713242027483	0.0568724123625754
ENSG00000263272	NA	108.937353117503	-0.610756319779758	0.170704713273894	-3.57785270287063	0.000346428576053134	0.0568724123625754
ENSG00000284791	SMIM41	2.12105925538935	-2.01443228443438	0.562879934769284	-3.57879568981272	0.000345181178413356	0.0568724123625754
ENSG00000170421	KRT8	366.698287536674	-1.6466950923139	0.461139191579	-3.57092852306785	0.000355717966430981	0.0573431311610914
ENSG00000224853	LINC00393	9.01080597149388	1.91106267020233	0.53644359146289	3.5624671458761	0.000367385897215347	0.0589927034251222
ENSG00000265190	ANXA8	33.614171510918	-1.79599969768814	0.504414956445645	-3.56055996107576	0.00037006479257313	0.0591916475809481
ENSG00000142731	PLK4	755.885446515391	0.724158036039318	0.203452997554063	3.55933824885961	0.000371790434595309	0.0592371681973231
ENSG00000281990	IGHV1-69-2	4.07910523781406	-4.97939942087311	1.40014977929259	-3.5563333969805	0.000376066779780837	0.0594576042940418
ENSG00000226320	LINC01811	10.8690527848047	2.39420532083488	0.67321879925481	3.55635541295793	0.000376035281291108	0.0594576042940418
ENSG00000080293	SCTR	107.569294263392	-1.5392575960985	0.433619667927916	-3.54978731350899	0.000385542499088087	0.0604904408779161
ENSG00000287421	NA	5.72940697501129	1.33929063835752	0.377219731598229	3.55042572318029	0.000384608648763926	0.0604904408779161
ENSG00000163734	CXCL3	114.425636274934	1.5230274889192	0.429480135314604	3.54621171897402	0.000390812082348114	0.0608526979889543
ENSG00000283907	NA	9.32134252755678	2.87588451496087	0.81088473578065	3.54660087687088	0.000390235308439509	0.0608526979889543
ENSG00000169704	GP9	15.4363234497715	-1.96819096424556	0.555177561325574	-3.54515582284377	0.000392381049568056	0.0608574441019734
ENSG00000243477	NAA80	150.411255098808	-0.705336966939076	0.199011506332867	-3.54420194056182	0.000393803491646798	0.0608574441019734
ENSG00000275234	NA	5.62188405149097	-2.0658458082745	0.583189387555975	-3.54232407577242	0.000396617879087964	0.0610628133171121
ENSG00000136383	ALPK3	1563.40266681685	-1.04614713818229	0.295513985265875	-3.54009349926727	0.000399985298018338	0.0613514762897008
ENSG00000199683	RN7SKP185	8.82938807347318	-1.63442657489108	0.462642053741908	-3.53281021833539	0.000411167516954811	0.0624084580146846
ENSG00000264000	NA	4.77855343534928	1.62776067158567	0.460777284816304	3.53264087710964	0.000411430951467622	0.0624084580146846
ENSG00000211660	IGLV2-23	183.678937370839	-2.81296137365641	0.796268137952848	-3.53268106505975	0.000411368419096476	0.0624084580146846
ENSG00000196660	SLC30A10	15.2137347962872	1.81606657280402	0.514305496869048	3.5311047302814	0.000413827859352135	0.0625412566705448
ENSG00000260019	LINC01992	2.48979229419205	2.98991880404296	0.848737221148128	3.52278506178668	0.000427037529882585	0.0643012151680712
ENSG00000124882	EREG	29.7932694230645	1.69528574478449	0.481714820957101	3.51927254680725	0.000432731912393356	0.064422265621232
ENSG00000250508	LINC02701	60.0564420567287	-0.826863575087106	0.235009320313521	-3.51842886054053	0.000434110189920969	0.064422265621232
ENSG00000139194	RBP5	8.78295233365679	-1.51741288894411	0.431150679821766	-3.51944913915338	0.00043244394204531	0.064422265621232
ENSG00000187957	DNER	20.0005953293745	1.65126885164133	0.469054753362814	3.52041811708083	0.000430867004738114	0.064422265621232
ENSG00000197360	ZNF98	90.8214563937532	1.89754304129925	0.539775451288182	3.51543041976202	0.000439041790277804	0.0649197513415456
ENSG00000126231	PROZ	17.5129391800399	-1.14914683218029	0.327456970352518	-3.5093063706758	0.000449277056840907	0.0652594769454387
ENSG00000225698	IGHV3-72	6.97454919286302	-2.98514623905678	0.850561428161189	-3.50961863567021	0.000448749818550611	0.0652594769454387
ENSG00000197566	ZNF624	812.229102423314	1.05329523174944	0.300043438440482	3.51047580718341	0.000447305509160988	0.0652594769454387
ENSG00000281181	NA	11.0287826411409	3.55391769376447	1.01261888465166	3.50963007665714	0.000448730512189781	0.0652594769454387
ENSG00000251170	NA	5.81266274126069	2.29471671765881	0.653340593434535	3.51228247673354	0.000444275520580434	0.0652594769454387
ENSG00000196616	ADH1B	581.026566787671	-2.61232160127383	0.745679970859012	-3.50327446540434	0.000459575654397735	0.0653694685997497
ENSG00000164104	HMGB2	3050.36188459655	0.673391958010226	0.19202968968171	3.50670752593715	0.000453687511354141	0.0653694685997497
ENSG00000144644	GADL1	96.2817396460231	-1.85698748603144	0.529735990740846	-3.5054961688263	0.000455757060635309	0.0653694685997497
ENSG00000125538	IL1B	193.653070473359	1.03920326347861	0.296341923084306	3.5067710051371	0.00045357930218748	0.0653694685997497
ENSG00000231532	LINC01249	12.4682862352985	2.771425069466	0.790973148864149	3.50381687854488	0.000458640626945302	0.0653694685997497
ENSG00000267575	LINC02987	817.807117091645	1.17820666987486	0.336309531886546	3.50334010239213	0.000459462412939119	0.0653694685997497
ENSG00000238062	SPATA3-AS1	3.98338133468126	1.84273828198241	0.526478179667309	3.50012280308914	0.000465043867865433	0.0654676653299465
ENSG00000174502	SLC26A9	64.5911628988996	-1.70925406315802	0.488257538663397	-3.50072231928482	0.000463999039370922	0.0654676653299465
ENSG00000121716	PILRB	267.305938547627	-0.852386153586927	0.243476224513583	-3.50090098238472	0.000463688091667146	0.0654676653299465
ENSG00000181408	UTS2R	9.91228122413121	-2.05370308333054	0.586924261683821	-3.49909386509035	0.000466842204917043	0.0654965273635661
ENSG00000277196	NA	17.6436126345555	-1.49592663854341	0.427864044881201	-3.49626629402515	0.000471817589951413	0.0659694070412678
ENSG00000211638	IGLV8-61	42.2820218592267	-2.58527149144033	0.739817807592939	-3.49447048301221	0.000475003130799549	0.0661896735517866
ENSG00000189375	TBC1D28	5.91770546219382	2.47765484880548	0.709607572016798	3.49158456943133	0.000480164431799945	0.0666828354662173
ENSG00000118193	KIF14	1166.7039649494	0.890292761727736	0.255196150907216	3.48866061875451	0.00048544707047402	0.0669460135223365
ENSG00000116690	PRG4	83.0528311398563	-1.50364777379931	0.431111852106749	-3.48783677936785	0.000486945241520388	0.0669460135223365
ENSG00000230928	NA	37.6888034825632	-1.47014042615903	0.421474210987001	-3.48809105714032	0.000486482372060251	0.0669460135223365
ENSG00000135917	SLC19A3	61.1393689602411	-2.02303958827088	0.581294107404272	-3.48023412331602	0.000500975788855968	0.0673566709293483
ENSG00000243466	IGKV1-5	193.515084118195	-2.65596346095315	0.762667097979639	-3.48246760347863	0.00049681533028924	0.0673566709293483
ENSG00000211679	IGLC3	206.857418104859	-2.20784300717234	0.634181127382605	-3.48140761659773	0.000498785808418566	0.0673566709293483
ENSG00000265345	MIR5188	3.60650593637	1.78113203126469	0.512017346256059	3.47865564377568	0.000503935698665249	0.0673566709293483
ENSG00000241168	NA	8.92470129485289	2.01774881390381	0.579770471842538	3.4802545350254	0.000500937619906024	0.0673566709293483
ENSG00000274748	NA	1.96648301155885	2.71237975610141	0.779727189427194	3.47862661823296	0.000503990278696799	0.0673566709293483
ENSG00000270533	NA	13.1923261459829	1.69023585776061	0.485680880224982	3.4801367041207	0.000501157995589736	0.0673566709293483
ENSG00000242100	RPL9P32	101.432415214506	1.34087880181797	0.385502705835726	3.47826041560745	0.000504679364736889	0.0673566709293483
ENSG00000141556	TBCD	2586.32580845508	-0.545763858643051	0.156815517119588	-3.48029243959863	0.000500866747304231	0.0673566709293483
ENSG00000145451	GLRA3	551.060952129919	1.81954109972358	0.523612183968448	3.47497853455837	0.000510894230732213	0.0679654664812591
ENSG00000275853	NA	4.78012241263482	3.19236225711821	0.920682137416867	3.46738806736811	0.000525542568109921	0.0680310938939711
ENSG00000253821	NA	7.62510623818799	2.01055137157737	0.578935005617133	3.47284470980325	0.000514973227532526	0.0680310938939711
ENSG00000249837	NA	3.27201993772486	2.28465521305746	0.659088031012783	3.46638856352278	0.000527500347391608	0.0680310938939711
ENSG00000230695	FN1-DT	3.9324903628788	1.27391616974984	0.367466444723033	3.46675509572041	0.000526781614181364	0.0680310938939711
ENSG00000211951	IGHV2-26	17.080463493891	-3.60087742445727	1.03709922890337	-3.47206643694532	0.000516468505695511	0.0680310938939711
ENSG00000176533	GNG7	225.747162759931	-1.2363827045595	0.356620817013158	-3.46693924071708	0.000526420868664369	0.0680310938939711
ENSG00000258227	CLEC5A	370.586162040566	1.15014729364718	0.331800617280162	3.4663808134993	0.000527515554278268	0.0680310938939711
ENSG00000258763	NA	2.78122822203751	2.97721207527954	0.857795031760692	3.47077327921634	0.000518961972068313	0.0680310938939711
ENSG00000237970	TMEM161BP1	1.64630849565134	1.99188510814618	0.574776210619632	3.46549678178025	0.000529252861037815	0.0680310938939711
ENSG00000241956	LINC03000	21.0485077930209	1.85553859234381	0.535041743064628	3.46802584358298	0.000524296864484693	0.0680310938939711
ENSG00000262165	C17orf114	38.8157960144726	-1.55485989002135	0.448691008098369	-3.46532438127324	0.000529592284673431	0.0680310938939711
ENSG00000117697	NSL1	1084.3283343478	0.368090934949918	0.106255393219696	3.46420942783436	0.000531792317519061	0.0681008934462805
ENSG00000272933	TRIM8-DT	135.506885561742	-1.07021452027172	0.309175422088812	-3.46151228012004	0.000537149613804389	0.0685733204181895
ENSG00000196260	SFTA2	14.507774354644	-4.34870183782616	1.25729019203055	-3.45878927982642	0.000542609237830755	0.0688427096898422
ENSG00000117425	PTCH2	287.124506586684	-1.02433982468779	0.296093662388069	-3.45951283261599	0.000541153490527511	0.0688427096898422
ENSG00000117724	CENPF	6397.80173944478	0.84406846837029	0.244112166359964	3.45770749961573	0.000544792524800605	0.0689070348214722
ENSG00000282265	NA	1.52860639487323	2.95431137792517	0.855634930980755	3.45277088505357	0.000554860059702513	0.0699651302889301
ENSG00000244575	IGKV1-27	29.980952678981	-2.95359288131719	0.855904084952389	-3.45084564175375	0.00055883308489473	0.0702506165772711
ENSG00000091622	PITPNM3	449.242821968132	-1.12253034831271	0.32560114230187	-3.44756268475249	0.000565669125335215	0.0708931729730326
ENSG00000168477	TNXB	515.687354553917	-1.54407986279193	0.448440214418108	-3.44322345130335	0.000574824155436813	0.0718215700837115
ENSG00000136521	NDUFB5	1725.33789136646	0.627919901717076	0.18252046975559	3.44027112442738	0.000581131717867884	0.0723896409890761
ENSG00000163012	ZSWIM2	5.08381998599585	1.83033945635004	0.532369886776118	3.43809727374714	0.000585817215755525	0.0727528347071371
ENSG00000207571	MIR615	1.48882445495463	-1.97285998967302	0.57406556661378	-3.43664574991016	0.000588965373212169	0.0729234927609417
ENSG00000160703	NLRX1	615.764974522966	-0.701422675749227	0.20420481698888	-3.43489779571372	0.000592777348632795	0.0731750704812262
ENSG00000183674	LINC00518	2.96777735621579	2.36505187534281	0.689090384266295	3.43213594231327	0.000598847298140699	0.0736220218051283
ENSG00000163687	DNASE1L3	170.243678253313	-1.77504761645506	0.517261768934637	-3.4316234507549	0.000599979986491789	0.0736220218051283
ENSG00000170265	ZNF282	1155.02939739368	-0.591050524240476	0.172339211079822	-3.42957659221685	0.000604523786871261	0.0739588074610623
ENSG00000101986	ABCD1	849.890158172593	-0.908171363390294	0.265073355064546	-3.42611336084365	0.00061228478369996	0.0744650609572611
ENSG00000203923	SPANXN1	4.46572501851019	2.91857868953209	0.851727038023814	3.426659668224	0.000611054397267914	0.0744650609572611
ENSG00000141542	RAB40B	283.006234267846	-0.608403125905999	0.177695763962342	-3.42384709876896	0.000617413488986191	0.0747664379812604
ENSG00000005882	PDK2	433.51363644528	-0.667586959741345	0.195006259673049	-3.42341297587387	0.000618400489299353	0.0747664379812604
ENSG00000233211	GRPEL2P1	3.78278619621183	3.06761017029767	0.896691151854758	3.42103316616037	0.000623837240149981	0.0752025731109832
ENSG00000181523	SGSH	1046.32630222288	-0.669602076266699	0.196068192535879	-3.41514892143542	0.000637471483759062	0.0755276428122052
ENSG00000228340	MIR646HG	463.505587777876	1.24728371280272	0.365048757357405	3.41675923466176	0.000633712973549647	0.0755276428122052
ENSG00000267571	NA	39.4997234970579	-0.756059025135986	0.221386304083281	-3.41511200643908	0.000637557886876571	0.0755276428122052
ENSG00000175356	SCUBE2	176.464424674702	-0.99366307115931	0.290694774401767	-3.41823506529903	0.000630286462743799	0.0755276428122052
ENSG00000227982	RPL7P30	4.60862665451346	2.89337474749897	0.84709123664309	3.41565893063069	0.000636278872152898	0.0755276428122052
ENSG00000156265	MAP3K7CL	345.50526609805	-1.03789979707854	0.3038357194816	-3.41599005821103	0.000635505671008881	0.0755276428122052
ENSG00000261727	NA	2.10591369475262	3.32888500906454	0.975210402689601	3.41350440877536	0.000641331208708444	0.075713607302166
ENSG00000064201	TSPAN32	124.736584215844	-0.943204416123799	0.276385603078669	-3.41263946318987	0.000643369976409469	0.075713607302166
ENSG00000163739	CXCL1	123.950736964598	1.72887134506745	0.506688903016727	3.4120963273008	0.000644653284252271	0.075713607302166
ENSG00000276203	ANKRD20A3P	7.97315654139962	2.49690425505637	0.7323119818199	3.4096181914861	0.000650538830844508	0.0761871786881059
ENSG00000231574	LINC02015	8.90251935355203	1.77229383088154	0.520108708096755	3.4075450060564	0.00065550097456762	0.07633336702989
ENSG00000206384	COL6A6	215.830299470035	-1.73751199209139	0.509866127339055	-3.40778078582963	0.000654934869920626	0.07633336702989
ENSG00000226994	NA	3.21179704701019	2.86843835150153	0.842207974708188	3.4058551303737	0.000659571684751434	0.0765904328956983
ENSG00000124593	NA	31.1777360454633	-1.06647787894295	0.313308892657657	-3.40391831810615	0.000664266140761634	0.0767022141805856
ENSG00000259291	ZNF710-AS1	183.456103297176	-0.653931444395422	0.192109559510234	-3.40395056894911	0.000664187717290449	0.0767022141805856
ENSG00000237515	SHISA9	12.4897947734795	1.5694910076449	0.461290060381931	3.40239502742683	0.000667980106341078	0.0769150090514361
ENSG00000060718	COL11A1	44151.6245532994	1.29426297983215	0.380597444039853	3.40060870113627	0.000672359976257993	0.0772030769386518
ENSG00000248605	NA	3.30049512311425	2.89741742709906	0.853501402702158	3.3947424315015	0.000686931924883751	0.0780047255143546
ENSG00000271395	LINC02336	2.25794181678249	2.98631133621207	0.87926248870967	3.39638205263882	0.00068282978468476	0.0780047255143546
ENSG00000117650	NEK2	461.236265329943	0.759189567564901	0.223581952617619	3.3955762469939	0.00068484296218033	0.0780047255143546
ENSG00000250190	LINC02364	1.62175459561928	2.74542121609853	0.808718865952822	3.39477824950195	0.000686842068234417	0.0780047255143546
ENSG00000286995	NA	2.64062121915012	2.54146080171407	0.749007394645518	3.3931050879903	0.000691051215533365	0.0782563149226723
ENSG00000188558	OR2G6	3.01331705684488	2.76119312353458	0.813950132705953	3.39233696584713	0.00069299158748741	0.0782604538100136
ENSG00000279673	NA	56.39409218879	1.08430874233192	0.319720972501465	3.39142200728466	0.000695309494353184	0.0783070887243187
ENSG00000122188	LAX1	59.8447515052749	-1.48250870716139	0.437460883890248	-3.38889432576863	0.000701750489206492	0.0788165501634188
ENSG00000173281	PPP1R3B	53.796158040333	-1.02973171671685	0.303998965106403	-3.38728691512628	0.000705875260671938	0.0790637992927558
ENSG00000189143	CLDN4	117.070195208829	-1.58212176783946	0.467370209789314	-3.38515749335557	0.000711374259086928	0.0792802571793204
ENSG00000148357	HMCN2	318.309726923815	-1.78856884977593	0.528373679571878	-3.38504531721782	0.000711665042429981	0.0792802571793204
ENSG00000280198	NA	34.8996990145965	1.14515209524213	0.338615891278104	3.38186164541706	0.000719963957514602	0.0797004486276437
ENSG00000224389	C4B	70.5709845574774	-1.25178656083415	0.37020099999721	-3.38137001478544	0.000721253482119432	0.0797004486276437
ENSG00000100711	ZFYVE21	638.26164233473	-0.50652214804528	0.149755815197704	-3.38232039521526	0.000718762609990518	0.0797004486276437
ENSG00000175202	HIGD2B	2.21122117591127	1.69911728466209	0.502979796056762	3.37810245656536	0.000729878810505861	0.0802984884492329
ENSG00000110665	C11orf21	141.037748297931	-1.01909204512198	0.301764814498595	-3.37710692618449	0.000732525680990156	0.0802984884492329
ENSG00000144488	ESPNL	115.979246008087	-1.26229697617013	0.373731325598911	-3.37755197305787	0.00073134131069405	0.0802984884492329
ENSG00000254861	NA	1.97812311816737	2.28845813565246	0.677907154932375	3.37576926132422	0.000736096243158341	0.0803845914847616
ENSG00000138780	GSTCD	556.056004468556	0.564726640765994	0.167370283807554	3.37411533229716	0.000740533343305239	0.0803845914847616
ENSG00000185985	SLITRK2	151.800881369328	2.10253067681813	0.623093571989262	3.37434178642813	0.000739924356150383	0.0803845914847616
ENSG00000256576	LINC02361	2.40156421407611	-1.42666560333801	0.422854497879765	-3.37389246299011	0.000741133144542892	0.0803845914847616
ENSG00000229375	USP24P1	1.59676263175108	2.88439023674659	0.85647940029665	3.36772867595829	0.000757901436991966	0.0817717962478445
ENSG00000244414	CFHR1	3.09204362068149	2.09844887418117	0.623028743528958	3.36814135138474	0.000756767861279297	0.0817717962478445
ENSG00000232294	NA	17.276544262612	2.54191289080833	0.755114555083662	3.36626128273571	0.000761944994059615	0.0817787803415368
ENSG00000179399	GPC5	23.1903046061817	1.47058857738129	0.436842250397392	3.36640646833842	0.000761544028716587	0.0817787803415368
ENSG00000172508	CARNS1	164.449350455609	-0.990195230882318	0.294436238103631	-3.36302092860527	0.000770945188485726	0.0825292808934447
ENSG00000211934	IGHV1-2	43.890401730813	-2.59650601067822	0.772323546313048	-3.36194076054464	0.000773967259470904	0.0825691980138072
ENSG00000132297	HHLA1	9.00010753467094	2.55762527656215	0.760868956212839	3.36145305400881	0.000775335354886749	0.0825691980138072
ENSG00000166006	KCNC2	5.17989997738227	2.58662633499548	0.769920538682351	3.35960167970354	0.000780549220472476	0.0826531838000037
ENSG00000188691	OR56A5	1.74149843058293	2.83379780316874	0.843435538777817	3.35982736425247	0.000779911907194626	0.0826531838000037
ENSG00000151012	SLC7A11	583.861546226174	1.12179928024546	0.334002040398756	3.35865996179597	0.000783213769600145	0.0826531838000037
ENSG00000228824	MIR4500HG	53.185410616545	2.1075417743278	0.627557628983629	3.35832388451894	0.000784166727856605	0.0826531838000037
ENSG00000283462	NA	7.21899272334976	1.4724725265692	0.438840808582102	3.35536827426504	0.000792593931556197	0.0833277717250143
ENSG00000151849	CENPJ	964.604534312395	0.531427368827644	0.158678317044464	3.34908624395563	0.00081078553589335	0.0850228597550202
ENSG00000223351	ZNF385D-AS2	4.10575634385139	1.94531668082895	0.581004171027167	3.34819744476152	0.000813390396631271	0.0850789797310984
ENSG00000207523	SNORA66	89.3340731823957	-1.28741983142786	0.384648874529269	-3.34700012577287	0.000816911733126181	0.0851863915296596
ENSG00000055163	CYFIP2	1388.49315553354	-0.994030964358349	0.297041262420639	-3.34644068052306	0.000818561915348129	0.0851863915296596
ENSG00000141096	DPEP3	8.95084135916303	1.32825045578858	0.397325564154625	3.34297758719516	0.000828845939489962	0.0860388132187219
ENSG00000175793	SFN	39.3230852700803	-1.85787507324863	0.556525622553977	-3.33834597717635	0.000842787397337249	0.0872656462023736
ENSG00000042832	TG	581.634572912089	-1.03103635905914	0.309425945677115	-3.3320940711773	0.000861951147572819	0.0877035292655344
ENSG00000135503	ACVR1B	573.442507968727	-0.404477860783041	0.12124032248617	-3.33616615733746	0.000849423793932901	0.0877035292655344
ENSG00000136518	ACTL6A	1100.96925123713	0.469025476959983	0.140631182101063	3.33514566223958	0.000852547287445912	0.0877035292655344
ENSG00000230725	NA	6.71984963622902	1.89329911416579	0.567948575612807	3.33357489650001	0.00085737585071141	0.0877035292655344
ENSG00000140474	ULK3	1241.89701211044	-0.59805231466345	0.179432013363962	-3.33303017366446	0.000859056252599387	0.0877035292655344
ENSG00000158008	EXTL1	236.115986815167	-1.18601602834427	0.355882111896471	-3.33260927902241	0.000860356751036005	0.0877035292655344
ENSG00000189409	MMP23B	42.7109347415014	-1.66577732801826	0.499632758394041	-3.33400342558109	0.000856056034830759	0.0877035292655344
ENSG00000266977	NA	17.4137208606506	1.7636361677367	0.529959962138484	3.3278668083153	0.000875136957946035	0.088825320815525
ENSG00000180318	ALX1	115.225373386874	2.10627056635288	0.633244602155124	3.32615636862059	0.000880525164359817	0.0889330416003416
ENSG00000287731	NA	5.84861053734822	1.26415282067718	0.380060908797102	3.32618480726745	0.00088043532640355	0.0889330416003416
ENSG00000141965	FEM1A	115.999334327178	-0.796442853010962	0.239532110756682	-3.32499409158546	0.000884204088033266	0.089085729036234
ENSG00000058085	LAMC2	314.303775628176	-1.62854156552332	0.490334746819887	-3.32128525682789	0.000896039058898136	0.0898698255356503
ENSG00000143493	INTS7	1024.23334713357	0.396877070013975	0.119498611007534	3.32118563276818	0.000896358977050542	0.0898698255356503
ENSG00000183251	OR51B4	5.16037804777196	2.05064241122743	0.617616935205068	3.32024964721305	0.000899369838503778	0.0899523015848536
ENSG00000236206	NA	4.86660201951373	1.44753607844975	0.436071383072954	3.31949340094068	0.000901809361430156	0.0899773723793918
ENSG00000179593	ALOX15B	36.8975473580983	-1.52314764363555	0.459178426829698	-3.31711499199081	0.000909521740208175	0.0905271432802359
ENSG00000151834	GABRA2	26.6061702980714	1.71704995776199	0.517844513266688	3.31576354247807	0.000913931224359777	0.0907463063762255
ENSG00000243915	THAP12P2	6.50358623790996	1.61996232394202	0.488699278508737	3.31484492648592	0.000916939767924352	0.0908256458796779
ENSG00000137868	STRA6	31.9837148013879	-1.64544265398806	0.497247443313994	-3.30910229124903	0.000935956348057979	0.0924864365375465
ENSG00000270127	NA	44.2086205985617	-0.875823559860322	0.264745559447095	-3.30817091583868	0.00093907478953115	0.0925023453365029
ENSG00000164758	MED30	330.802458142804	0.701016776508089	0.211981474175279	3.30697189098914	0.000943103550305389	0.0925023453365029
ENSG00000174279	EVX2	4.71644377508646	1.71008390206921	0.517158265292443	3.3066935536691	0.000944041059336774	0.0925023453365029
ENSG00000066279	ASPM	3922.54412406823	0.872408976384116	0.263909899796752	3.30570765649941	0.000947368754388978	0.0925023453365029
ENSG00000154654	NCAM2	348.90448841284	1.45705537782516	0.440697285670762	3.30624994798289	0.000945537017753702	0.0925023453365029
ENSG00000126562	WNK4	109.427604069357	-1.25654808085126	0.380233787963616	-3.30467233746071	0.000950874956880974	0.0926246844846119
ENSG00000168079	SCARA5	609.406777841083	-1.61637211743688	0.489523146181708	-3.30193195162398	0.000960213621107007	0.092874120759637
ENSG00000259469	NA	5.33359838010215	1.21065270417962	0.366595814258411	3.30241824126841	0.00095855027220041	0.092874120759637
ENSG00000143297	FCRL5	89.0817783774659	-1.78043865266032	0.539004408987392	-3.30319868070312	0.000955886364319844	0.092874120759637
ENSG00000229690	MTCO2P1	6.06538251435705	2.21319062403384	0.670726291090365	3.29969266664047	0.000967907627651023	0.0933985419010577
ENSG00000114423	CBLB	3673.45956527125	0.665206037208116	0.201901810846214	3.29470069842412	0.000985265592299209	0.0947049722231945
ENSG00000234814	SVIL2P	69.9174403258495	-0.946914843040246	0.287425036521547	-3.29447585533927	0.000986054154074178	0.0947049722231945
ENSG00000130656	HBZ	1.80475206961344	1.9804661939346	0.601698538546169	3.29145920600011	0.000996690710686403	0.0955034150214125
ENSG00000177791	MYOZ1	18.9769760551999	-1.22598387504477	0.37261117977613	-3.29024984108463	0.00100098462238945	0.0956918020292167
ENSG00000267696	ERVK-28	2.18990961363291	2.78954353920544	0.848344414436766	3.28822055256588	0.00100822821115445	0.0957307823401379
ENSG00000081138	CDH7	49.9777599570081	2.15754829659795	0.656113265768627	3.28837779871805	0.00100766518807108	0.0957307823401379
ENSG00000279043	NA	19.0044516147122	2.06912958335113	0.629263157111262	3.28817849888085	0.00100837883458486	0.0957307823401379
ENSG00000244437	IGKV3-15	21.0726532439217	-2.76071741504897	0.840230639915443	-3.28566620151676	0.00101741499955573	0.0963660792321134
ENSG00000230330	HMGN2P3	27.0402876235	0.6939366833067	0.211301606301025	3.28410510196549	0.00102306761563865	0.0965263405659939
ENSG00000211946	IGHV3-20	3.05858949393438	-3.18516850104677	0.969933943736806	-3.28390249832423	0.00102380335433803	0.0965263405659939
ENSG00000267760	NA	1.8618143465693	3.25665789812736	0.992114701065541	3.28254172086119	0.00102875761115888	0.0965505459404296
ENSG00000144554	FANCD2	1079.25371662316	0.727491146834355	0.221611178075584	3.2827366974523	0.00102804639005396	0.0965505459404296
ENSG00000286889	NA	3.30051936720097	2.36085435874426	0.721081468373584	3.2740466400686	0.00106019110898799	0.0974972615596626
ENSG00000211937	IGHV2-5	30.6587184984965	-2.56777903987176	0.784214926130957	-3.27433074060486	0.00105912567622534	0.0974972615596626
ENSG00000182253	SYNM	1353.32740686238	-0.89210890039693	0.272143349850969	-3.27808451275942	0.00104514099298047	0.0974972615596626
ENSG00000161714	PLCD3	504.007270633366	-0.905332517147114	0.276285769347616	-3.27679749588567	0.00104991641270125	0.0974972615596626
ENSG00000162949	CAPN13	70.2787415215838	-1.64637747458816	0.502752846385333	-3.27472531766891	0.00105764757801126	0.0974972615596626
ENSG00000213876	RPL7AP64	11.398869973472	-1.26763841805465	0.387126975253578	-3.27447710721867	0.00105857715941103	0.0974972615596626
ENSG00000281468	NA	78.0338304975248	1.13504171605039	0.346633858114343	3.27446869219559	0.00105860868804383	0.0974972615596626
ENSG00000286743	NA	6.77060143358579	1.78574110663097	0.54514239143797	3.2757333399088	0.00105388015584193	0.0974972615596626
ENSG00000143452	HORMAD1	137.73780872303	1.77188097071917	0.540552046825702	3.27791002018073	0.00104578726022597	0.0974972615596626
ENSG00000185499	MUC1	779.042010223352	-1.60935050067973	0.491711203864603	-3.27295877749183	0.0010642799814303	0.0976548151711054
ENSG00000255366	NA	27.7198707757604	-1.52076982533894	0.464955578895664	-3.27078519834299	0.00107249338885089	0.0981892778073353
ENSG00000264685	PRPF19P1	1.72343081280054	3.2879388693621	1.00566957486793	3.26940274572181	0.0010777477928857	0.0984510633825614
ENSG00000036530	CYP46A1	179.209662093617	-0.849799882883203	0.260049051088358	-3.26784458288396	0.00108369857129311	0.0987751600224966
ENSG00000162241	SLC25A45	274.676688976375	-0.660007898775762	0.202174242486606	-3.26454987864979	0.00109638157144315	0.0990526533127767
ENSG00000096088	PGC	217.815256545126	-2.70074008376801	0.827257392961076	-3.26469138474666	0.00109583403292963	0.0990526533127767
ENSG00000110400	NECTIN1	1165.17634361529	-0.972196402969972	0.297729894201728	-3.26536374715284	0.00109323587211384	0.0990526533127767
ENSG00000259379	MTND5P32	5.21436809624849	1.80560749774685	0.553006202615149	3.26507639373336	0.00109434557300471	0.0990526533127767
ENSG00000211663	IGLV3-19	88.1104654354407	-2.52267261802921	0.773449076113963	-3.26158850780955	0.00110789840156707	0.0998736394588103
ENSG00000070808	CAMK2A	112.351191915508	-1.33942680480031	0.410911791063588	-3.25964558313937	0.00111551513871714	0.100052881751889
ENSG00000287823	NA	73.7874872208161	-1.41675740496133	0.434938810924794	-3.25737177132785	0.00112449050938703	0.100052881751889
ENSG00000196482	ESRRG	22.2015766959761	1.76476886817752	0.541741645456051	3.25758391103917	0.00112365031937191	0.100052881751889
ENSG00000127415	IDUA	369.114849339164	-0.899116261509451	0.27589775872447	-3.25887482981465	0.00111855006980717	0.100052881751889
ENSG00000197472	ZNF695	62.915400822975	1.13358240882289	0.34795948228497	3.2578000213672	0.00112279500034784	0.100052881751889
ENSG00000146872	TLK2	1883.60337874829	0.409153851882955	0.125578748422016	3.25814564187219	0.00112142835842975	0.100052881751889
ENSG00000105402	NAPA	909.565811079047	-0.451219164246549	0.138548587028822	-3.25675760340077	0.00112692622840409	0.100053037734356
ENSG00000132465	JCHAIN	672.035484705589	-1.88073693307793	0.577790339377348	-3.25505084613338	0.00113372066525074	0.100439343505307
ENSG00000104804	TULP2	17.0369271678154	1.199588049421	0.368676846927876	3.25376561999208	0.00113886200039309	0.100461803111929
ENSG00000211593	IGKJ5	6.49775283050115	-2.33826433838408	0.718632092995891	-3.25377110370361	0.00113884001800022	0.100461803111929
ENSG00000234828	IQCM	5.67702445488871	1.58635399263436	0.488286384675954	3.24881881293318	0.00115885266662923	0.10200633097886
ENSG00000270947	NA	3.70099057917175	2.65427538563248	0.817584474130783	3.24648457696605	0.00116839778593701	0.102407948372096
ENSG00000286225	NA	5.09387219696255	1.59911755800958	0.492508455664624	3.24688345878574	0.00116676155508402	0.102407948372096
ENSG00000213672	NCKIPSD	665.08502050988	-0.557648361047687	0.171872365572713	-3.24454928626537	0.00117636657771826	0.102887023213329
ENSG00000287025	NA	5.30531575559485	2.54174905561519	0.783606530389338	3.24365476427603	0.00118006682435197	0.102991522183941
ENSG00000131126	TEX101	4.63929033034831	2.63949693804937	0.814151673278965	3.24202114259484	0.00118685217131487	0.103364263148815
ENSG00000214022	REPIN1	1632.60008866685	-0.590479092545893	0.182319659262375	-3.23870226027648	0.00120074849585346	0.104353421604753
ENSG00000256995	LINC02955	21.7516538455727	1.39529199960097	0.431158404513985	3.23614705174027	0.00121154952199913	0.105069970887802
ENSG00000232216	IGHV3-43	4.50206425221142	-2.3519377261792	0.727926912092053	-3.23100806840588	0.00123354457749842	0.106752246204689
ENSG00000271216	LINC01050	62.8543307108934	1.59969796383513	0.495202335806388	3.23039260554008	0.00123620336734581	0.106757587860261
ENSG00000107984	DKK1	587.198293431411	-1.62735873731625	0.50389158155355	-3.22958111802332	0.00123971706992179	0.106836581956551
ENSG00000130600	H19	2135.5714031434	-1.36039513251259	0.421524965321784	-3.22731805807537	0.00124956479451376	0.107459958175894
ENSG00000171195	MUC7	3.64905642361461	2.39762633579825	0.743294572788603	3.22567448165687	0.00125676205529257	0.107592157232757
ENSG00000257308	NA	2.14195932550732	3.02490287184502	0.937707798452022	3.22584804865499	0.00125600019762566	0.107592157232757
ENSG00000228162	NA	1.73338925306219	2.30482445860717	0.714635334302782	3.22517562171176	0.00125895413503676	0.107592157232757
ENSG00000162723	SLAMF9	105.055997210855	2.06830591704672	0.641447248371031	3.22443649465989	0.00126220848201717	0.10764648147361
ENSG00000211942	IGHV3-13	3.02402812542951	-3.49682746311695	1.08589914970441	-3.22021383299621	0.00128095010394846	0.109018666507265
ENSG00000211938	IGHV3-7	24.0972893949123	-2.14864449469371	0.667573180876676	-3.21859019541804	0.00128822448944087	0.109101933355823
ENSG00000181433	SAGE1	4.78857674298287	1.84022121034715	0.571746808734479	3.21859463355878	0.00128820455336603	0.109101933355823
ENSG00000124092	CTCFL	71.4194043328724	2.19656848715934	0.682541543141259	3.21821947577005	0.00128989076339626	0.109101933355823
ENSG00000211670	IGLV3-9	10.0182018457937	-2.47852325152823	0.771214022472446	-3.21379432856045	0.00130993466398393	0.110343205394236
ENSG00000179262	RAD23A	2128.02623006043	-0.594151065917898	0.184868734733001	-3.21390778584604	0.00130941718389439	0.110343205394236
ENSG00000054967	RELT	776.488234416955	-0.573358330455761	0.178515941184448	-3.21180465257918	0.00131904033112747	0.110883007958398
ENSG00000227953	LINC01341	48.5223186555369	-0.861429477238335	0.268397061507754	-3.20953393602429	0.00132950351410279	0.111187386910017
ENSG00000176320	NA	6.19191541857687	1.23419409024825	0.384572917403831	3.20925898417401	0.00133077564307121	0.111187386910017
ENSG00000232760	NA	3.05130535758059	1.77467474062893	0.552881144413107	3.20986663871992	0.00132796568767616	0.111187386910017
ENSG00000139531	SUOX	485.118518207877	-0.477521819217131	0.148835478477546	-3.20838703313048	0.00133481736035144	0.111298858482691
ENSG00000108506	INTS2	1089.8107812307	0.610537704313473	0.190443327024949	3.20587606744283	0.00134651968360288	0.112047337315514
ENSG00000136878	USP20	1191.291341763	-0.592738047508987	0.184970414131728	-3.20450192151739	0.00135296387266265	0.112129608696661
ENSG00000198624	CCDC69	546.479329581008	-1.0070715267181	0.314218144149555	-3.20500755754822	0.00135058934300345	0.112129608696661
ENSG00000179542	SLITRK4	191.974384092788	1.22221345984326	0.381527900110908	3.20347072779727	0.00135781842667161	0.112305517233783
ENSG00000233309	RPS6P12	3.47108541922401	2.28023274043652	0.712468108510561	3.2004699062298	0.00137203696386537	0.113253661593602
ENSG00000173531	MST1	259.938042104209	-0.683464604104292	0.213704524563896	-3.19817563759602	0.00138300019409515	0.113352794426863
ENSG00000172172	MRPL13	1204.24811434706	0.80767390821596	0.25254914967096	3.19808603302865	0.0013834300069116	0.113352794426863
ENSG00000211664	IGLV2-18	10.9841146994643	-2.62158935579809	0.819625833701791	-3.19851967568889	0.001381351065189	0.113352794426863
ENSG00000103942	HOMER2	2603.05444641478	-0.983569852299354	0.307566321903345	-3.19791141699984	0.00138426795441859	0.113352794426863
ENSG00000202187	RNA5SP355	4.46407930200904	1.72758979829368	0.540895164690888	3.19394572380946	0.00140342500678511	0.114548536909905
ENSG00000163631	ALB	15.0410793553107	1.45084213998596	0.454277378672543	3.19373626797247	0.00140444358874625	0.114548536909905
ENSG00000124212	PTGIS	1987.55762369091	-0.974304636670105	0.305291894417948	-3.19138717563288	0.00141591398963088	0.115255398755953
ENSG00000187583	PLEKHN1	136.616410415912	-0.974788933360972	0.305558666753025	-3.19018584456931	0.00142181329944617	0.115506876087616
ENSG00000147100	SLC16A2	458.133505943699	-0.653883654213591	0.205031472492597	-3.18918674418242	0.00142673677631527	0.115678241940812
ENSG00000282639	IGHV3-64D	12.1121620927817	-3.61878662713743	1.1349927130314	-3.18837873194108	0.0014307300782054	0.115773664025176
ENSG00000274775	FSIP2LP	11.5328790277262	1.49202809095189	0.46812458806731	3.18724572257964	0.00143634691278298	0.115999828180295
ENSG00000184601	C14orf180	35.6332377701113	-1.51917597068958	0.476811535422611	-3.18611413069755	0.00144197700219825	0.116226173783065
ENSG00000253137	PSMC2P2	2.43924260156323	3.24346509516353	1.01923007638957	3.1822698037453	0.00146125624191614	0.117549628838448
ENSG00000288041	NA	4.32012368415407	1.53063021114825	0.481190878562334	3.18092108420956	0.00146807614651624	0.117867590146178
ENSG00000141994	DUS3L	856.287142202507	-0.850643217634772	0.267468746883881	-3.18034621818477	0.0014709919067156	0.117871470388613
ENSG00000151322	NPAS3	123.217209298333	1.27400314659883	0.400677046572084	3.17962597932255	0.00147465253926527	0.117934906481668
ENSG00000267243	NA	1.6969280457618	3.01182605541472	0.947785038536754	3.1777522676076	0.00148421508827368	0.118469183754691
ENSG00000240864	IGKV1-16	24.6751770160729	-2.52833354132756	0.795935375189198	-3.17655631366625	0.00149034851694016	0.118728210243913
ENSG00000255045	NA	7.08117158965988	-1.33310046524709	0.419902833645367	-3.17478320799562	0.00149948484468908	0.118858158195208
ENSG00000078900	TP73	72.0802045284331	-1.18201529309447	0.37230879926777	-3.1748250254068	0.0014992687782118	0.118858158195208
ENSG00000223715	LINC01208	12.8792780589088	1.330475709625	0.419105941015687	3.17455702584566	0.00150065400304846	0.118858158195208
ENSG00000183814	LIN9	314.778112460436	0.494807002738793	0.155981816048718	3.17220952591197	0.00151283815643951	0.119592765570691
ENSG00000269720	CCDC194	70.2849880302406	-1.32095252160025	0.416570928421658	-3.17101466154923	0.00151907475856972	0.119855290020202
ENSG00000267272	LINC01140	94.9601723820937	-1.02861814772652	0.324556533405814	-3.16930347059252	0.00152804758184003	0.120332283422794
ENSG00000227863	NA	4.03985383268108	1.88675544705053	0.596025277087483	3.16556280342721	0.00154783243861669	0.121657262053951
ENSG00000282865	NA	3.9300304242001	2.49872451704838	0.789694823720876	3.16416474059551	0.00155528733388602	0.121777517017243
ENSG00000186364	NUDT17	118.94487561547	-0.555147479580252	0.175423808268427	-3.16460738744645	0.00155292343715217	0.121777517017243
ENSG00000134538	SLCO1B1	4.61396899484633	2.16512009029896	0.684727456511704	3.16201733946674	0.00156680234532274	0.122445901158141
ENSG00000250697	NA	11.3690147766566	1.47788672974841	0.467479204108321	3.16139566586146	0.00157015056910974	0.122474723803404
ENSG00000260458	KCNJ18	3.38521337253453	2.21151814284656	0.699860625674133	3.15994079637833	0.00157801200348165	0.122854809521061
ENSG00000266920	ACTBP9	5.94618383947998	-1.44014889631114	0.45585328085403	-3.15923775652783	0.0015818238747342	0.122918778863325
ENSG00000183313	OR52L1	1.44079560026176	2.38499953948396	0.755670097270812	3.15613856906295	0.00159872888796622	0.12399801584458
ENSG00000250453	NA	6.89483676412504	2.01334540326485	0.638864870084418	3.15144171724267	0.00162466583490658	0.124223369798331
ENSG00000213362	FTH1P12	8.80185229785138	1.16122209758706	0.36881063551305	3.14855914057817	0.00164077519110827	0.124223369798331
ENSG00000122194	PLG	6.31316525276657	1.98639751761085	0.631003907591858	3.14799558879384	0.00164394174155964	0.124223369798331
ENSG00000177030	DEAF1	781.361947450811	-0.723240400016173	0.229682047361292	-3.14887649394081	0.00163899448032669	0.124223369798331
ENSG00000228933	NA	82.5111574632353	1.73690233035693	0.550986418552123	3.15235053328746	0.00161961715368305	0.124223369798331
ENSG00000239951	IGKV3-20	244.4439339587	-2.36614092372641	0.750760801326741	-3.15165751800703	0.00162346570265144	0.124223369798331
ENSG00000211649	IGLV7-46	31.6277848152109	-2.45956357614457	0.780311382269134	-3.15202832104307	0.0016214054619418	0.124223369798331
ENSG00000254119	LINC02842	3.53457794718812	1.99732521728905	0.63439651187549	3.14838619049824	0.00164174638571996	0.124223369798331
ENSG00000105227	PRX	280.631877900812	-0.846208941611711	0.268372776155447	-3.15311021383768	0.00161540803841968	0.124223369798331
ENSG00000215512	NA	4.04543975076315	2.39376806792707	0.760288322893526	3.14850037261759	0.00164110514104364	0.124223369798331
ENSG00000250423	KIAA1210	6.44005866476829	1.931077069741	0.612799779504133	3.15123656099158	0.00162580752690068	0.124223369798331
ENSG00000267498	UQCRFS1-DT	22.727186477066	1.51368463491076	0.480623264291232	3.1494202369562	0.00163594760134975	0.124223369798331
ENSG00000211652	IGLV7-43	8.26116143333915	-2.73008245225729	0.866134685651351	-3.15202992962257	0.00162139652966241	0.124223369798331
ENSG00000175084	DES	480.657418288181	-1.71603384998237	0.54464071103888	-3.15076309060537	0.00162844520269379	0.124223369798331
ENSG00000169224	GCSAML	28.326259562673	1.40713314972161	0.447356707737868	3.14543880841086	0.00165837883158116	0.125084364458361
ENSG00000228198	OR2M3	7.91314980978775	2.3351347778775	0.743596406984975	3.14032552597405	0.00168760197542739	0.126591705116595
ENSG00000128973	CLN6	720.479328674891	-0.517408080888551	0.164725426880789	-3.14103348029566	0.00168352785639126	0.126591705116595
ENSG00000143498	TAF1A	250.013833192783	0.452141140352997	0.143959293358843	3.14075687511163	0.00168511857930873	0.126591705116595
ENSG00000082014	SMARCD3	901.182940683014	-0.739274776878353	0.235616710182575	-3.13761607275436	0.00170327819120827	0.127534893635698
ENSG00000264956	NA	18.5156254918862	2.23047574257382	0.711237253426023	3.1360502164779	0.00171239880001261	0.127984686312943
ENSG00000163535	SGO2	975.929586064949	0.658012337906816	0.209998293646223	3.13341754583657	0.00172783456172557	0.128903984262891
ENSG00000223703	IGSF3P2	5.07648241346338	1.19845573031488	0.38264686517305	3.13201502323268	0.00173610991377574	0.129286721423151
ENSG00000287022	NA	10.4133073671729	1.35689724566054	0.433431627328312	3.1305912169458	0.00174454811216116	0.129338748292132
ENSG00000223553	SMPD4P1	16.3209582500378	1.67494116045423	0.535072797263004	3.13030520150129	0.00174624772671645	0.129338748292132
ENSG00000263006	ROCK1P1	28.8530145416838	0.997315978373297	0.318590131366457	3.13040449211573	0.00174565753097576	0.129338748292132
ENSG00000211933	IGHV6-1	7.74047357591555	-2.76328248957634	0.883048510313124	-3.12925332787946	0.00175251147131367	0.129569224912394
ENSG00000287530	NA	2.24545402658241	2.00757039125614	0.641717946655378	3.12843111482164	0.0017574220000803	0.129699005668404
ENSG00000286358	NA	30.0699144092196	2.03260686661696	0.650349594690874	3.12540652475243	0.00177559491305448	0.129874341798809
ENSG00000231358	NA	2.37392538877897	3.47891302299245	1.11243998634295	3.12728153042131	0.00176430890870417	0.129874341798809
ENSG00000171953	ATPAF2	814.055307868302	0.823854434509741	0.263587729361982	3.12554168019844	0.00177477917334681	0.129874341798809
ENSG00000214837	LINC01347	12.199799758391	1.09074915593707	0.34891776088866	3.1260923868107	0.00177145890735441	0.129874341798809
ENSG00000169325	GUSBP12	3.13607066117661	3.33410411376003	1.06671366556952	3.12558488878077	0.00177451845775024	0.129874341798809
ENSG00000227254	VDAC1P12	1.73605922563315	2.84535087141249	0.911075675915705	3.12306754162071	0.0017897667074549	0.130664820228695
ENSG00000215375	MYL5	301.516518419586	-0.650037992099293	0.20822627210153	-3.12178662922198	0.00179757168524309	0.130664820228695
ENSG00000249142	TMEM183AP2	3.0018385653368	1.39665656733496	0.447426396442651	3.12153368339317	0.00179911665286792	0.130664820228695
ENSG00000164118	CEP44	904.409689171081	0.509667357617363	0.163246192231382	3.12207807515027	0.00179579307487666	0.130664820228695
ENSG00000267630	NA	3.97869196762002	2.20408356950635	0.707075511696753	3.11718272383279	0.00182588364310778	0.132038128586688
ENSG00000274052	OR7E156P	1.46797434667964	3.62044966988195	1.16117754759035	3.11791222401348	0.00182137039394077	0.132038128586688
ENSG00000254135	NA	3.33886766903026	1.88419025194487	0.604508587109258	3.11689575983529	0.00182766183778494	0.132038128586688
ENSG00000285930	NA	3.97151061881417	2.28122651465789	0.732215270798802	3.11551343660071	0.00183624982728919	0.132425827456802
ENSG00000130382	MLLT1	3005.24792743951	-0.79447180729251	0.255073380606636	-3.11467941265778	0.00184144930480469	0.132568225170939
ENSG00000145217	SLC26A1	137.47516712665	-0.85520602485127	0.274735307545654	-3.11283625134042	0.00185298796834898	0.132933292172638
ENSG00000177302	TOP3A	1672.47300763642	0.92328429429284	0.296596541245626	3.11293007806259	0.00185239898799339	0.132933292172638
ENSG00000284691	NA	94.5866256171333	-0.739854308496758	0.237756747931584	-3.11181203029264	0.0018594285309555	0.133162941850153
ENSG00000256612	CYP2B7P	153.252907257993	-1.99676437269915	0.641842187196281	-3.11098960543789	0.00186461502778067	0.133302139038226
ENSG00000286269	NA	6.24070875923052	1.73078740253057	0.556522819155286	3.1100025784345	0.0018708571075839	0.133405827987782
ENSG00000211956	IGHV4-34	37.0830608108487	-2.57580596284448	0.828556120591648	-3.10878876980013	0.00187855969867244	0.133405827987782
ENSG00000259786	LINC02109	7.28164939701486	2.49990083987414	0.804423324206254	3.10769313202207	0.00188553740387042	0.133405827987782
ENSG00000080986	NDC80	965.554617166535	0.676153320003897	0.21753840654915	3.10820204454853	0.0018822933758199	0.133405827987782
ENSG00000111087	GLI1	200.453432162344	-1.02458075026162	0.329681688532564	-3.10778786295989	0.00188493315927849	0.133405827987782
ENSG00000228971	LINC02607	37.4493958114329	1.89831502126805	0.610514557727109	3.10936896957102	0.00187487423797768	0.133405827987782
ENSG00000254377	MIR124-2HG	4.83331393304078	2.66010764510875	0.856436441124134	3.10601875092701	0.0018962469083687	0.133474352161494
ENSG00000228215	LINC02770	14.0776076422941	2.4351377046214	0.783796941063424	3.10684767577365	0.00189093806104014	0.133474352161494
ENSG00000235590	GNAS-AS1	56.8978441708963	0.94616878174391	0.304613344943337	3.10613043535539	0.0018955308286266	0.133474352161494
ENSG00000188322	SBK1	133.278660964495	-1.19636162940609	0.385379338834836	-3.10437407730053	0.00190682076370277	0.133989198518854
ENSG00000184635	ZNF93	523.520978003561	0.725232325811382	0.233664994498078	3.10372688630238	0.00191099647852273	0.134053467990842
ENSG00000226759	DAB1-AS1	9.58395706053554	1.65724845919734	0.534136083157991	3.10267085758208	0.00191782807294356	0.134303506975282
ENSG00000134762	DSC3	43.5265851041071	2.02883033308515	0.654206502221919	3.10120783910664	0.00192732960054001	0.134739350152037
ENSG00000286332	NA	2.446890850051	2.82707183962475	0.912675903449437	3.09756379996437	0.00195118391688559	0.135485333228743
ENSG00000235687	LINC00993	3.42501806710738	3.33396989152363	1.07620262018287	3.09790166739893	0.00194896084881248	0.135485333228743
ENSG00000279387	NA	1.60524818400596	2.75189820781769	0.888125757832104	3.09854565476742	0.00194473004085778	0.135485333228743
ENSG00000266783	NA	17.0678546604655	0.756442962612876	0.244128113882869	3.09854916167424	0.00194470702461195	0.135485333228743
ENSG00000260585	NA	46.7063847585374	1.92652072179718	0.622114394615639	3.09673066315633	0.00195667566307865	0.135637548873818
ENSG00000279669	NA	3.04411778533478	2.40219331868557	0.776355270241121	3.09419335549754	0.0019734882402053	0.13564457676193
ENSG00000167749	KLK4	165.093669012245	-1.76125416659023	0.568842307796768	-3.09620810978686	0.00196012738956101	0.13564457676193
ENSG00000286496	NA	4.39307808923847	2.53551591150477	0.820218340723558	3.09126946523539	0.00199302676603616	0.13564457676193
ENSG00000231093	TRMT1P1	6.01974738098293	2.3348881149791	0.754460708494206	3.09477761888912	0.0019696051144038	0.13564457676193
ENSG00000152422	XRCC4	278.35085995784	0.458074916959692	0.148143157562135	3.09210985169911	0.00198739288649254	0.13564457676193
ENSG00000161905	ALOX15	14.7592310572046	1.70851018442346	0.552518176271696	3.09222439694602	0.00198662611787556	0.13564457676193
ENSG00000134258	VTCN1	27.9283971483164	-1.70385033936661	0.551182709803092	-3.0912623147691	0.00199307476498421	0.13564457676193
ENSG00000183655	KLHL25	620.748277773956	-0.716080725205802	0.231571674412907	-3.09226388340132	0.00198636185754311	0.13564457676193
ENSG00000258245	RPL10P13	3.21009819939875	-1.37241080563858	0.44387068213317	-3.09191586847548	0.00198869203437759	0.13564457676193
ENSG00000259847	LINC02126	127.141231823352	1.31719312606097	0.426026019432581	3.09181380004753	0.0019893759217911	0.13564457676193
ENSG00000141030	COPS3	3964.12734563575	0.841359132956507	0.271994413204556	3.09329564178862	0.00197946831234585	0.13564457676193
ENSG00000254939	NA	2.02700254847586	2.45388686086148	0.794363093045625	3.08912496356442	0.00200746981642301	0.136398449163141
ENSG00000249241	LINC02265	4.36198614775241	1.44209198318849	0.46705471617195	3.08762963579105	0.0020175975036046	0.136860363994512
ENSG00000153495	TEX29	40.8145961424324	1.34777854986536	0.43685180762041	3.08520767535996	0.0020341006864027	0.137073412795581
ENSG00000248455	LINC02217	6.48623237585195	1.77027103227004	0.573883113904172	3.08472403069459	0.00203741103019193	0.137073412795581
ENSG00000217026	RPL10P1	7.76920740140953	-1.07642400605728	0.348921869768277	-3.08500010839719	0.00203552078975257	0.137073412795581
ENSG00000287159	NA	2.11864179651707	2.48898914888928	0.80649066781704	3.08619708598281	0.00202734395779398	0.137073412795581
ENSG00000163126	ANKRD23	47.1553449239534	-0.781172974961013	0.253216084947398	-3.08500534286079	0.00203548496613471	0.137073412795581
ENSG00000285981	NA	4.29481162771051	2.83691682876894	0.919919415215901	3.0838753719565	0.0020432316905974	0.137240400498999
ENSG00000230035	IGSF21-AS1	5.45421683681231	1.17731554417078	0.382084716040444	3.08129452643732	0.00206102670569452	0.137467667321642
ENSG00000179046	TRIML2	11.8123224234477	1.5888950859419	0.515744206315102	3.08078126033498	0.00206458259759868	0.137467667321642
ENSG00000200626	RNA5SP325	2.21818483794099	3.72749141545884	1.20978865088216	3.08110959111809	0.00206230728394503	0.137467667321642
ENSG00000171402	XAGE3	2.43866045954441	2.52001531186644	0.818054255314293	3.0804989956299	0.00206654051660481	0.137467667321642
ENSG00000258429	PDF	51.2852508269006	-1.14749451018042	0.372505234925363	-3.08047888349902	0.00206668008866554	0.137467667321642
ENSG00000118557	PMFBP1	112.463369038096	0.759788565783192	0.246620759766703	3.08079727960425	0.00206447153155744	0.137467667321642
ENSG00000288004	NA	1.63842947855857	2.9290326100117	0.951574392118686	3.07809103972438	0.00208331259138986	0.138126984990747
ENSG00000088543	C3orf18	347.733802410194	-0.542982706613646	0.176375451878155	-3.07856167528775	0.00208002470084409	0.138126984990747
ENSG00000182195	LDOC1	430.85721077094	-1.34224745659098	0.436713409318456	-3.07352013460205	0.00211549411636501	0.139472038761615
ENSG00000151689	INPP1	699.089569207014	-0.651758256166877	0.212072272017317	-3.0732836969543	0.00211717109463711	0.139472038761615
ENSG00000256035	NA	1.43183888815247	2.41774089926882	0.786659834402774	3.07342614117874	0.00211616063638707	0.139472038761615
ENSG00000211899	IGHM	395.740664486576	-1.70151863699475	0.553395661585566	-3.07468734416823	0.00210723329997016	0.139472038761615
ENSG00000100739	BDKRB1	23.1173580341684	1.3303479780991	0.432946743363479	3.07277511262443	0.00212078245639401	0.139486407095982
ENSG00000182103	FAM181B	13.5507703331873	-1.74504531527037	0.56805977727425	-3.07193958291451	0.00212672766110384	0.139653983969641
ENSG00000163735	CXCL5	73.4490928338985	1.70705455588738	0.555924530455457	3.07065880775008	0.00213587067995446	0.139807700702051
ENSG00000114654	EFCC1	89.5575044941366	-0.997171034714441	0.324718164974003	-3.07088158986817	0.00213427772922232	0.139807700702051
ENSG00000163705	FANCD2OS	11.8566318413195	0.989594654791587	0.322841578476275	3.06526395844738	0.0021747796676198	0.140963382298947
ENSG00000255099	NA	10.864025937041	2.71760427662934	0.886802283970593	3.06449850857563	0.00218035261514772	0.140963382298947
ENSG00000141040	ZNF287	857.601215337478	0.929889316318154	0.303394315936821	3.06495299177521	0.00217704212021072	0.140963382298947
ENSG00000171495	MROH2B	8.5300516454582	1.98315569601377	0.646856909557466	3.06583367466926	0.00217064026133504	0.140963382298947
ENSG00000224723	GUSBP10	2.96953606750866	3.71866622336215	1.21349945859095	3.06441523070812	0.00218095971834797	0.140963382298947
ENSG00000206557	TRIM71	138.413502728211	-1.39679956248075	0.455721367150293	-3.06502978171768	0.00217648323086556	0.140963382298947
ENSG00000104918	RETN	8.2765798858296	1.98555628927502	0.647373604117552	3.06709491497042	0.00216150210683526	0.140963382298947
ENSG00000211597	IGKJ1	1.74645681596317	-2.68721960778187	0.876377893678065	-3.0662795435242	0.0021674057365687	0.140963382298947
ENSG00000242391	NA	1.5719425170316	2.01672710712599	0.658737864193075	3.06150172435646	0.00220229723483896	0.142119046204906
ENSG00000240671	IGKV1-8	8.24193665884782	-3.77499897996805	1.23410834322931	-3.05888782024595	0.00222160322110332	0.142692880640459
ENSG00000273812	LINC02970	22.1571088895164	1.12414735262968	0.367414893843599	3.05961291027088	0.00221623230628483	0.142692880640459
ENSG00000261154	LINC02131	2.07815689387258	2.43669450666161	0.796558441975614	3.05902791089396	0.00222056460750898	0.142692880640459
ENSG00000240457	RN7SL472P	6.53414027439003	1.74651688821165	0.571118168250668	3.05806571267244	0.00222770719533022	0.142861715566988
ENSG00000279660	NA	52.3274408782706	1.13644802038295	0.371778228550891	3.05679013215102	0.0022372085380526	0.143096867269781
ENSG00000235218	DNAJC17P1	1.72951497602724	2.58417897462802	0.845431506247701	3.05663907191895	0.00223833618737609	0.143096867269781
ENSG00000200867	RN7SKP36	2.5687359329372	-2.40799265184337	0.788504474374456	-3.05387316128257	0.00225907571733201	0.143661781563139
ENSG00000168309	FAM107A	78.2917257093246	-1.0148448135058	0.332232825271245	-3.05461934014874	0.00225346339779378	0.143661781563139
ENSG00000265096	C1QTNF1-AS1	82.1062059485705	-1.05290555418475	0.344785688665283	-3.05379715225625	0.00225964813072572	0.143661781563139
ENSG00000105520	PLPPR2	921.292449610628	-0.82099351718573	0.26886107406891	-3.05359755044089	0.00226115193692925	0.143661781563139
ENSG00000145022	TCTA	747.619450998541	-0.5313702511479	0.17410289344918	-3.05204721541865	0.0022728634638023	0.144183022232286
ENSG00000249780	NA	1.75945484450132	2.02174684979948	0.662896425152148	3.04986838529933	0.00228941670474854	0.144342105033893
ENSG00000076382	SPAG5	1559.02816048512	0.62747323958357	0.20571216094934	3.05024864202411	0.00228651984633204	0.144342105033893
ENSG00000232491	SAPCD2P3	4.65951326456566	-1.16587744415511	0.382260414579028	-3.04995599776936	0.00228874896060553	0.144342105033893
ENSG00000234519	NA	7.24814792912487	1.57435664569137	0.516064564284095	3.05069705352736	0.00228310808811599	0.144342105033893
ENSG00000287785	NA	12.2295093385725	1.91702075144036	0.62866302259803	3.04936139478672	0.00229328427140398	0.14436452763339
ENSG00000287992	NA	1.553104048255	1.90961807474119	0.626480200651742	3.04816987472959	0.00230239732931364	0.144526238368051
ENSG00000196289	BECN2	2.43437652031226	1.89966131684193	0.623320487243945	3.0476478083392	0.00230640067067511	0.144526238368051
ENSG00000283632	EXOC3L2	611.756710819286	-0.911212454249486	0.298953491817067	-3.04800739643833	0.00230364257256305	0.144526238368051
ENSG00000198798	MAGEB3	2.847784096918	2.38095330801207	0.781995147700397	3.04471621724727	0.00232899953771316	0.144705010557125
ENSG00000167106	EEIG1	1882.25151205045	-0.691920610924919	0.227141902692477	-3.04620416894939	0.00231750408807473	0.144705010557125
ENSG00000224977	RC3H1-DT	6.23113126737866	1.35331361023318	0.444395315992407	3.04529224663635	0.00232454313418213	0.144705010557125
ENSG00000229855	NA	5.46231972201933	1.79101401843224	0.588271071836914	3.04453865603095	0.00233037480207305	0.144705010557125
ENSG00000181035	SLC25A42	323.541575475051	-0.581583196159827	0.190889744411144	-3.04669691896698	0.00231370872433075	0.144705010557125
ENSG00000188997	KCTD21	226.729866679126	-0.517890012728384	0.170059046475115	-3.04535409002289	0.00232406515245993	0.144705010557125
ENSG00000084073	ZMPSTE24	2240.97354463892	0.371387590434102	0.122117966566395	3.04121990298767	0.00235621676613947	0.145649627978489
ENSG00000241369	LINC01192	27.7171696244008	1.91594212736606	0.629922453741675	3.04155236249408	0.002353616244778	0.145649627978489
ENSG00000199570	RNU6-228P	1.68085576328926	1.88007999420332	0.618171896354479	3.04135468676374	0.00235516216114467	0.145649627978489
ENSG00000136643	RPS6KC1	1631.83490992667	0.428687603326529	0.141008182658599	3.04016118245026	0.00236451569092121	0.14594316292297
ENSG00000250033	SLC7A11-AS1	39.8946757111106	1.3679420027571	0.450749512283778	3.03481637911543	0.00240682171211357	0.14727431250342
ENSG00000251127	NA	5.49023157858405	1.82586854204678	0.601470932039424	3.03567212442962	0.00240000192766416	0.14727431250342
ENSG00000116990	MYCL	125.530747054139	-0.932624473415221	0.307395928014068	-3.0339519441277	0.00241372875350579	0.14727431250342
ENSG00000113249	HAVCR1	62.0141071616155	1.40894570642581	0.46461560080396	3.03249762596822	0.00242539005182172	0.14727431250342
ENSG00000204033	LRIT2	2.6148215067751	3.26503204081201	1.07525860299105	3.03650864241371	0.00239335247531202	0.14727431250342
ENSG00000277632	CCL3	24.4372631185589	1.18441756913613	0.390494281038556	3.03312398324008	0.00242036136428378	0.14727431250342
ENSG00000167173	C15orf39	1454.30772979416	-0.580414649952178	0.191240954997139	-3.034991380172	0.00240542561594598	0.14727431250342
ENSG00000285454	NA	2.80563470047778	2.12157816747025	0.699571606951744	3.03268192474911	0.00242390942350502	0.14727431250342
ENSG00000067177	PHKA1	413.92830812038	-1.14125535697319	0.376091365360411	-3.03451624282712	0.00240921781958693	0.14727431250342
ENSG00000204941	PSG5	3.91740531230163	2.22341931092369	0.733308185247741	3.032039401241	0.00242907494775388	0.14727431250342
ENSG00000241644	INMT	203.046859307852	-1.69602317719563	0.559362828810041	-3.03206271464921	0.00242888734517712	0.14727431250342
ENSG00000286240	NA	3.30949016366571	1.36094453791947	0.448232684129752	3.03624565121072	0.00239544116341107	0.14727431250342
ENSG00000203987	NA	7.24768547293182	2.20535072017284	0.728080359993226	3.0289935580646	0.00245369915001846	0.147446610408747
ENSG00000128045	RASL11B	13.642642048562	-1.03119410702982	0.340329868144515	-3.02998415229293	0.00244566571175497	0.147446610408747
ENSG00000260057	LINC01571	2.38335366281433	2.53874045075109	0.838195012218448	3.02881837012107	0.00245512238487511	0.147446610408747
ENSG00000235436	DPY19L2P4	13.4495381066111	1.40370163124536	0.46368058361542	3.02730302032573	0.00246746471985884	0.147446610408747
ENSG00000156096	UGT2B4	6.98454679561679	2.06054691224193	0.679814299500065	3.03104379204329	0.00243709898400391	0.147446610408747
ENSG00000224731	NA	1.54016330596901	2.65549909985191	0.877321745577491	3.0268246663645	0.00247137262684279	0.147446610408747
ENSG00000288016	NA	4.26805113289249	1.80901616411432	0.597529094618844	3.02749469507969	0.0024659004226053	0.147446610408747
ENSG00000115009	CCL20	22.0625012926963	1.40567008043419	0.464359082751602	3.02711873773365	0.00246896954425598	0.147446610408747
ENSG00000166069	TMCO5A	6.24304438969894	1.61601048306492	0.533714956131359	3.027853097426	0.0024629778615437	0.147446610408747
ENSG00000164117	FBXO8	533.144586771189	0.409426783704355	0.135140088871494	3.02964713967062	0.00244839608316164	0.147446610408747
ENSG00000167656	LY6D	1.54129387828662	2.49579089301417	0.823494825291671	3.03073051142756	0.00243962885811325	0.147446610408747
ENSG00000228440	MTND5P6	4.71274905898431	3.27722327383955	1.08325765733826	3.02534051030133	0.00248353349249332	0.147529785080813
ENSG00000241218	CSP2	12.2521599454908	1.03412631505182	0.341798454766473	3.0255441492805	0.00248186168272696	0.147529785080813
ENSG00000107140	TESK1	1321.11103562822	-0.757451362274291	0.250335703924867	-3.02574243465336	0.00248023481379688	0.147529785080813
ENSG00000286238	NA	1.6480685014606	2.61999298849947	0.866375331371983	3.02408539766532	0.00249386032445268	0.14792946083301
ENSG00000004975	DVL2	1142.7523085784	-0.496960230789131	0.164476510810828	-3.02146627709478	0.00251553659137773	0.149000234382945
ENSG00000137825	ITPKA	110.901051377287	-0.978104997940059	0.323853543363355	-3.02020780066825	0.002526013127052	0.149003503494395
ENSG00000134365	CFHR4	35.9952427038328	1.66778360756747	0.552195399181353	3.02027798500316	0.00252542780892935	0.149003503494395
ENSG00000171853	TRAPPC12	942.157243068172	-0.40693355383799	0.134739361555827	-3.0201534958987	0.00252646609909731	0.149003503494395
ENSG00000180861	LINC01559	8.77343128483245	1.27729209151785	0.423051078845755	3.01923846879858	0.00253410979084965	0.149240187926155
ENSG00000197614	MFAP5	323.295664265462	-1.77445213596768	0.587868890765093	-3.01844877972414	0.00254072346757231	0.149415621718877
ENSG00000103184	SEC14L5	14.7344030871603	-1.52768717925039	0.506388021982592	-3.01683119057445	0.00255432015418616	0.149786645617875
ENSG00000269044	NA	173.056699377332	-0.666489297898999	0.220923420803943	-3.0168340480771	0.00255429607681506	0.149786645617875
ENSG00000248810	LINC02432	131.172243310882	1.41577078758378	0.469363265559523	3.01636470399117	0.00255825356284243	0.149803602860062
ENSG00000080224	EPHA6	193.367612147327	1.82838976955058	0.606444799741122	3.01493189541914	0.00257036964700335	0.150298983043196
ENSG00000240476	LINC00973	5.61884491427881	1.6113104495719	0.534727156942969	3.01333199305558	0.00258396069994894	0.150879080245456
ENSG00000246228	CASC8	9.43981148333991	1.23989427168853	0.411623462378661	3.01220504905994	0.00259357341602772	0.151225563705889
ENSG00000114646	CSPG5	68.9968454088782	-1.05336568778943	0.350014181741035	-3.0094943083443	0.00261682981749708	0.151460997806409
ENSG00000112936	C7	947.510678462536	-2.042462695841	0.678653113923512	-3.00958273665447	0.00261606816147517	0.151460997806409
ENSG00000280071	NA	66.5382898857962	-0.843116166875668	0.280223074340459	-3.00873212835898	0.00262340308069582	0.151460997806409
ENSG00000185739	SRL	24.6671855176069	-0.964729008293882	0.320542511123162	-3.009675705458	0.00261526761555428	0.151460997806409
ENSG00000285749	NA	3.73511146605231	2.32963806771943	0.774197704848061	3.00909968233066	0.00262023130559605	0.151460997806409
ENSG00000272281	TPTE2P2	12.8217227338703	1.66414998731871	0.552687677839825	3.01101336983488	0.0026037738759995	0.151460997806409
ENSG00000273540	AGBL1	227.079824992562	-2.07897273810957	0.690877233160186	-3.00917824227614	0.00261955383425478	0.151460997806409
ENSG00000228672	PROB1	200.472518317687	-0.792956001815497	0.263653948791874	-3.00756353337022	0.00263351070338667	0.151618661742459
ENSG00000168427	KLHL30	168.789953853526	-1.19566028429267	0.397517578978263	-3.00781738348747	0.00263131203538019	0.151618661742459
ENSG00000219507	FTH1P8	51.8917274094692	0.938981521704666	0.312384803189635	3.00584891491874	0.00264840553573721	0.152262945954615
ENSG00000287277	NA	22.3136285536595	1.37943317767773	0.459105599456868	3.00460978761667	0.00265921768092244	0.152671035209048
ENSG00000148942	SLC5A12	40.4880258106953	1.39371242825654	0.464135631976293	3.00281282504017	0.00267496896643608	0.153361156629411
ENSG00000186265	BTLA	61.3332001119506	-1.17159185692014	0.390328142121063	-3.00155620487328	0.0026860344893667	0.153698425067013
ENSG00000211895	IGHA1	338.221921228346	-1.95350783703341	0.650888062174114	-3.0012961529948	0.00268832966704411	0.153698425067013
ENSG00000277047	NA	5.21318793037049	2.25865510935756	0.753081380951425	2.99921783553329	0.00270673707158248	0.154535890002141
ENSG00000114209	PDCD10	929.841666180044	0.353618389475019	0.11800953521344	2.99652387271453	0.00273076855522275	0.155476042935653
ENSG00000253768	NA	3.94328917469015	-1.6477464886506	0.549848723547354	-2.99672695067862	0.00272895022849665	0.155476042935653
ENSG00000179115	FARSA	1680.67600231335	-0.694654023461841	0.23187694629772	-2.99578735425442	0.00273737251144974	0.155636475557627
ENSG00000135480	KRT7	287.033406513151	-2.03858257570727	0.680907968087774	-2.99391793201116	0.00275420016086377	0.155755002802664
ENSG00000251249	LINC03074	3.07515501157592	2.29055305594436	0.764907254071701	2.9945500500243	0.00274849959017969	0.155755002802664
ENSG00000091513	TF	347.580860007048	-1.24620270552756	0.416207681865093	-2.99418477800104	0.0027517923726131	0.155755002802664
ENSG00000212452	SNORD69	12.1068910866171	-0.730786985456136	0.244128452755104	-2.99345273854343	0.00275840226823509	0.155755002802664
ENSG00000144395	CCDC150	416.895887054431	0.6243369311023	0.208552309609788	2.99367066358779	0.00275643301578351	0.155755002802664
ENSG00000206159	GYG2P1	11.9955487829188	2.18280069974776	0.729773927192899	2.99106424388712	0.00278006999037965	0.156548406978817
ENSG00000259871	NA	2.55100841269905	1.8286825094307	0.611338487618531	2.99127659466415	0.00277813732912862	0.156548406978817
ENSG00000242248	RPL7AP57	1.31744506354107	2.48802107418298	0.832134253377936	2.98992748355592	0.00279043684852123	0.156606033484936
ENSG00000182492	BGN	32685.270083215	-1.13154654149081	0.378534462592072	-2.98928275576911	0.00279633222025306	0.156606033484936
ENSG00000260776	GOLGA6FP	41.751031611697	-1.07309565666776	0.358932158030718	-2.9896893679165	0.0027926128475668	0.156606033484936
ENSG00000138696	BMPR1B	321.32552536088	1.17644205216415	0.393523717815908	2.98950736360571	0.00279427712297177	0.156606033484936
ENSG00000243953	NA	2.30481112619588	2.16334622579692	0.723824677950504	2.98877102660053	0.00280101955142172	0.156655116599037
ENSG00000182979	MTA1	1801.68068297261	-0.624420785763918	0.209057980736564	-2.98683065608845	0.00281885819651469	0.157056424544563
ENSG00000172613	RAD9A	512.695472866306	-0.62548095301285	0.209419001855781	-2.98674402738103	0.00281965702468892	0.157056424544563
ENSG00000171234	UGT2B7	13.316449763466	1.97636040149149	0.661588389134826	2.98729608008391	0.00281456992498597	0.157056424544563
ENSG00000075213	SEMA3A	2300.99577242282	1.04021782289926	0.348493779309512	2.98489638741987	0.00283674394069433	0.157400587315455
ENSG00000266916	ZNF793-AS1	35.1733774994123	0.966036320891441	0.323647098205274	2.98484468499307	0.00283722344006828	0.157400587315455
ENSG00000222012	NA	29.9273997054313	-1.59461525124752	0.534426935702522	-2.98378533101319	0.00284706442235451	0.157400587315455
ENSG00000227852	RPS29P17	2.49940732292312	-1.28384912217719	0.430197460575812	-2.98432519908133	0.00284204537260751	0.157400587315455
ENSG00000169515	CCDC8	705.918600386441	-0.945171620497157	0.316788222585183	-2.98360719594936	0.00284872228466809	0.157400587315455
ENSG00000196132	MYT1	19.9712159119622	-1.47043302815778	0.492838896265311	-2.98359776247491	0.00284881010442744	0.157400587315455
ENSG00000211973	IGHV1-69	2.45397031871617	-3.3837883360377	1.13495274352046	-2.98143544333104	0.00286900528811435	0.157879786316622
ENSG00000286473	NA	33.7647565668862	1.38158975710874	0.463322774376134	2.98191635187598	0.00286450252938013	0.157879786316622
ENSG00000170160	CCDC144A	379.389599041059	1.36045858588488	0.456260411332873	2.98175899572477	0.00286597514833021	0.157879786316622
ENSG00000129810	SGO1	221.432534498914	0.612417810177942	0.205488863555981	2.9802968374055	0.00287969185499086	0.157980264994888
ENSG00000211965	IGHV3-49	9.58995345424175	-2.30555036411946	0.773462465961358	-2.98081738362549	0.00287480168495438	0.157980264994888
ENSG00000256189	DPPA4P3	2.05259675799379	-1.16702395065238	0.391644292755129	-2.97980583973951	0.00288431139488658	0.157980264994888
ENSG00000167767	KRT80	103.11859873546	-1.05446731665935	0.353895012406089	-2.97960491019683	0.0028862037855149	0.157980264994888
ENSG00000224051	CPTP	720.664693885756	-0.773148693462923	0.259615129279144	-2.97805715564294	0.00290081884920698	0.158569096322276
ENSG00000251602	MTA1-DT	86.9222576164299	-0.675958041987981	0.227062599708629	-2.97696777388872	0.00291114608248658	0.158634081731341
ENSG00000285961	NA	2.4425314113238	2.44075243044107	0.819949401381942	2.9767110340314	0.00291358483244125	0.158634081731341
ENSG00000102181	CD99L2	2402.26033019101	-0.617824202038129	0.207541320016414	-2.97687324138281	0.0029120438218887	0.158634081731341
ENSG00000053702	NRIP2	210.572483744623	-0.589222176102589	0.198006761132796	-2.97576796232437	0.00292255900274137	0.158702289201703
ENSG00000138778	CENPE	2751.98886624139	0.752189900871853	0.25277002588099	2.97578756915586	0.00292237216971296	0.158702289201703
ENSG00000260850	NA	2.53935686092614	2.02802802459501	0.681786461544024	2.97457948930547	0.00293390431163083	0.159108185406607
ENSG00000286741	NA	4.9603770951402	1.47138532495034	0.494824139459655	2.97355203114603	0.00294374493091203	0.15933526415674
ENSG00000276775	IGHV4-4	9.79388077802006	-3.29213125106857	1.10721904495655	-2.97333329485655	0.00294584379203353	0.15933526415674
ENSG00000236451	NA	4.08682145327605	2.10821568877297	0.709211554449714	2.97261892526379	0.00295270796666738	0.159496670677787
ENSG00000171962	DRC3	438.250220290714	0.908974939841013	0.305956618562739	2.97092752597088	0.00296901836726698	0.16016724150032
ENSG00000237136	C4orf51	5.36799088963149	1.28396491782338	0.432342666032882	2.9697853547624	0.00298007893890589	0.160536757611874
ENSG00000068383	INPP5A	670.50638991273	-0.449604874260189	0.151411964004364	-2.96941445292415	0.00298367876068485	0.160536757611874
ENSG00000196832	OR11G2	1.37572078858495	2.12697571836227	0.717081944023409	2.96615433715737	0.00301549121894603	0.160570190420306
ENSG00000251410	NA	7.52528279735178	1.36675196795372	0.460759297299078	2.96630361224499	0.00301402784847225	0.160570190420306
ENSG00000171004	HS6ST2	174.918174067592	1.28075785116024	0.431746977312061	2.96645470255261	0.00301254734276455	0.160570190420306
ENSG00000198478	SH3BGRL2	388.62775604699	-0.74013822266738	0.249593755017942	-2.96537155993416	0.00302317554019413	0.160570190420306
ENSG00000126217	MCF2L	1552.65203618426	-0.836377904331604	0.282087850153668	-2.96495543454277	0.00302726780294688	0.160570190420306
ENSG00000178394	HTR1A	17.3852572745351	2.12680956390401	0.716642004932545	2.96774337711924	0.00299994679441705	0.160570190420306
ENSG00000196586	MYO6	4119.70771100588	-0.837666927940387	0.282521629011887	-2.96496565898373	0.0030271671931707	0.160570190420306
ENSG00000168056	LTBP3	3647.85022870789	-0.760836192503739	0.256568666773515	-2.9654291074263	0.00302261000365065	0.160570190420306
ENSG00000172403	SYNPO2	724.676671021795	-1.22714973968112	0.413736366784476	-2.96601855238983	0.00301682290426196	0.160570190420306
ENSG00000171804	WDR87	12.1056826095003	2.1524118139283	0.725265125434152	2.96775860088384	0.00299979822554618	0.160570190420306
ENSG00000287372	NA	16.3350160882102	1.72645595439869	0.581872581258537	2.96706875354829	0.00300653719596599	0.160570190420306
ENSG00000221878	PSG7	4.63609034260614	2.09255660537392	0.70593659290558	2.96422741986092	0.00303443940357701	0.160743170828402
ENSG00000287176	NA	1.81769199591075	2.66496770634364	0.899473129026093	2.96280969419191	0.00304844976847086	0.160863446254854
ENSG00000149403	GRIK4	158.383404509615	-1.14563126129309	0.386668347435945	-2.96282658999615	0.00304828245258192	0.160863446254854
ENSG00000224650	IGHV3-74	9.35613622613604	-2.171796293938	0.732976890747151	-2.96298058145354	0.00304675789088751	0.160863446254854
ENSG00000198829	SUCNR1	323.173174274202	0.893878169302548	0.301955630535457	2.96029641082511	0.00307343182286066	0.161897292534073
ENSG00000226954	NA	4.09635538347361	1.96253552748983	0.663008174948517	2.96004725377968	0.00307591858975627	0.161897292534073
ENSG00000286062	NA	16.1373021742489	1.32762604269147	0.448672325224509	2.95901032457741	0.00308628761066652	0.162094530277076
ENSG00000251206	TILRLS	8.38376520736845	1.41345438476724	0.477698469090452	2.95888405809315	0.00308755241703239	0.162094530277076
ENSG00000159166	LAD1	38.9959371659334	-1.59833455988541	0.540382727273955	-2.95778247381899	0.00309860700845391	0.162467395786371
ENSG00000211637	IGLV4-69	25.9287748507749	-2.32787758806601	0.788227815834747	-2.95330555621251	0.00314390600808991	0.163065902048916
ENSG00000186838	SELENOV	4.78012430366393	2.50685807537087	0.849002679039753	2.95270926377546	0.00314998484629425	0.163065902048916
ENSG00000265352	LINC01899	3.31683252706634	1.66325549926602	0.563176029020581	2.95334924350134	0.00314346106350419	0.163065902048916
ENSG00000286157	NA	9.7944335965019	1.99211242711277	0.674090185405178	2.95526098769019	0.00312404653343486	0.163065902048916
ENSG00000178802	MPI	1092.96174621585	-0.461649042319608	0.156284637005545	-2.95389905984956	0.00313786622073084	0.163065902048916
ENSG00000287272	NA	4.18639168471186	3.32649804042095	1.12544187670747	2.95572619898662	0.00311933869331166	0.163065902048916
ENSG00000156269	NAA11	77.6636913166984	2.01712015563485	0.683182468041705	2.95253501076629	0.00315176327145788	0.163065902048916
ENSG00000212747	RTL8B	492.853875430011	-0.711900022006616	0.240951585977211	-2.9545355309425	0.00313140093075176	0.163065902048916
ENSG00000137497	NUMA1	5881.92161942683	-0.415066413306002	0.140588507455299	-2.95234952571052	0.00315365733643632	0.163065902048916
ENSG00000204305	AGER	495.030238890546	-1.3847709358158	0.468963839931837	-2.95283093898471	0.00314874357226917	0.163065902048916
ENSG00000157087	ATP2B2	87.5919833057652	-1.2878049698919	0.436156754376064	-2.95261957305727	0.00315090011494785	0.163065902048916
ENSG00000286839	NA	4.63167024168326	1.8237821238146	0.618448423583806	2.94896397867114	0.00318841136420597	0.164243140286234
ENSG00000120526	NUDCD1	1446.01659687097	0.630417441850511	0.213725469523503	2.94965987561527	0.00318123932543585	0.164243140286234
ENSG00000180155	LYNX1	363.056949634566	-0.988916803940438	0.335306184341528	-2.94929485384371	0.0031849994697102	0.164243140286234
ENSG00000225811	NA	1.31799876543546	2.95086389227015	1.00460065300161	2.93735016342403	0.00331030094676399	0.164286416325844
ENSG00000139428	MMAB	468.437607504306	-0.536258240512969	0.182418604221312	-2.93971244217161	0.00328516976649455	0.164286416325844
ENSG00000163377	TAFA4	6.79280937024361	1.32586451920205	0.449916638585296	2.94691150647608	0.00320965042176918	0.164286416325844
ENSG00000165943	MOAP1	32.1548580423057	-0.837550840560657	0.284474305351076	-2.94420559187944	0.0032378483540939	0.164286416325844
ENSG00000144063	MALL	57.4227217732422	-1.2286707735554	0.418330160498938	-2.9370838863016	0.00331314469881345	0.164286416325844
ENSG00000233128	LINC01794	9.42517591318444	2.29011292336808	0.779715832515118	2.93711225021672	0.00331284167568384	0.164286416325844
ENSG00000266835	GAPLINC	58.8804708031912	1.00876277440583	0.342942241180974	2.94149466957468	0.00326632464197872	0.164286416325844
ENSG00000170820	FSHR	10.5095869668028	1.66232288390396	0.564643810418562	2.94402037750437	0.00323978667476232	0.164286416325844
ENSG00000229437	LINC00366	1.71644116006436	2.81686321036902	0.956501911430977	2.94496349323009	0.00322992770625972	0.164286416325844
ENSG00000171840	NINJ2	187.238730422416	-0.74302015664451	0.252856887982384	-2.93850075658716	0.00329803853111067	0.164286416325844
ENSG00000255160	NA	2.43847056333774	1.79691601724453	0.6099996718983	2.94576554713969	0.00322156486193664	0.164286416325844
ENSG00000224413	NA	45.7560240313709	-0.894198532172972	0.304287640663924	-2.93866201802322	0.00329632320151669	0.164286416325844
ENSG00000115541	HSPE1	472.855943863828	0.779210386859235	0.264857165441189	2.94200228852127	0.00326097517067914	0.164286416325844
ENSG00000235748	SEPTIN14P12	23.7909497408191	1.07946153584431	0.366960168124992	2.94163135296098	0.00326488343724992	0.164286416325844
ENSG00000123576	ESX1	10.4231072016413	3.54976485413188	1.20690826817539	2.94120518330562	0.00326937893101815	0.164286416325844
ENSG00000205502	C2CD4B	37.8242293354247	-0.950087346650182	0.323335285026925	-2.93839673752608	0.00329914540784144	0.164286416325844
ENSG00000206820	RNU1-138P	4.24281157361734	1.36274288722946	0.462561071534706	2.94608208751353	0.00321826979689396	0.164286416325844
ENSG00000142459	EVI5L	1280.75729722852	-0.720038348514372	0.244858676431529	-2.94062827998549	0.00327547343780402	0.164286416325844
ENSG00000280079	NA	72.9432147607857	0.700506906794253	0.238083759182348	2.94227085963363	0.00325814810138633	0.164286416325844
ENSG00000260701	NA	11.4567302647281	1.65730191369859	0.562862372453643	2.94441766727814	0.00323563022288984	0.164286416325844
ENSG00000275757	NA	7.19045572693702	2.75714843668899	0.936047486076971	2.94552197158753	0.00322410248352037	0.164286416325844
ENSG00000181938	GINS3	253.679435809652	0.434211989092166	0.147303270523332	2.94774167300915	0.00320104434824528	0.164286416325844
ENSG00000129197	RPAIN	608.354801838012	-0.342967067703501	0.116651843051251	-2.9400912898806	0.0032811555928739	0.164286416325844
ENSG00000231674	LINC00410	3.2901937692571	2.6471762840718	0.899623247130905	2.94253877110692	0.00325533020054876	0.164286416325844
ENSG00000182521	TBPL2	3.77821626278877	1.59925221924625	0.542441175936506	2.94825004109468	0.00319578464448104	0.164286416325844
ENSG00000241294	IGKV2-24	15.4312563394876	-2.95817424545243	1.00596039177903	-2.9406468382129	0.00327527722446802	0.164286416325844
ENSG00000277984	NA	1.82028195776901	-1.33990367767297	0.455673170579539	-2.9404928009451	0.00327690616169605	0.164286416325844
ENSG00000259846	NA	4.5447314533392	1.16036276118499	0.394628241310204	2.94039462896137	0.00327794471106995	0.164286416325844
ENSG00000184895	SRY	2.38118239855184	2.51840642628547	0.857274350776544	2.93769016185334	0.0033066731071295	0.164286416325844
ENSG00000182050	MGAT4C	54.4053889788339	1.24996772667933	0.425291021519143	2.9390879737231	0.00329179624015033	0.164286416325844
ENSG00000259687	LINC01220	23.1663438642911	0.879657923922994	0.299454161433155	2.93753781785182	0.00330829819487205	0.164286416325844
ENSG00000232621	C4BPAP2	4.74961660499936	-1.28338292742075	0.437165384706061	-2.9356920111222	0.00332804571389454	0.164826476097666
ENSG00000154102	C16orf74	46.507347280195	-0.946261722489015	0.322380681522134	-2.93523085198902	0.00333299619607232	0.164873013997527
ENSG00000013619	MAMLD1	199.783972041132	-0.711241391309651	0.242453719080336	-2.93351404964007	0.00335148485442442	0.165588326815895
ENSG00000174332	GLIS1	274.880364109235	-0.895630181941502	0.305434741175376	-2.93231273723131	0.00336447756571011	0.166030707435349
ENSG00000225523	IGKV6D-21	5.77676048830328	-3.22367802918878	1.09995295776402	-2.93074172530239	0.00338153794382896	0.166183130459842
ENSG00000163898	LIPH	53.1281784725117	-1.28893619528485	0.439679118167706	-2.93153834700245	0.0033728772243178	0.166183130459842
ENSG00000286675	NA	11.8356778724003	1.14344613395684	0.390150293174237	2.93078373632334	0.00338108070272928	0.166183130459842
ENSG00000104415	CCN4	6579.46723122422	-0.976619838637215	0.333255961205533	-2.93053974219802	0.00338373708115134	0.166183130459842
ENSG00000287985	NA	15.2967797389707	0.830310852400768	0.283412053919962	2.92969491211285	0.00339294948317208	0.166238348515798
ENSG00000114200	BCHE	168.961748350074	1.42925938186735	0.487823546617838	2.92986960505831	0.00339104268315923	0.166238348515798
ENSG00000171219	CDC42BPG	121.853169082591	-0.967310388210894	0.330269420985031	-2.92885240579005	0.00340215928151016	0.166491144744093
ENSG00000235743	NA	15.6922592431168	1.66289953311633	0.568692597953352	2.92407451600544	0.00345482032179314	0.168867180699109
ENSG00000156113	KCNMA1	2536.48623606736	-0.986670824084663	0.337503893121357	-2.923435386062	0.00346192067874049	0.168925121622945
ENSG00000114771	AADAC	8.81931938841338	-1.66618723898993	0.569981913213152	-2.92322826455519	0.00346422452448836	0.168925121622945
ENSG00000141367	CLTC	18163.2016082921	0.427224791092703	0.146254188054651	2.92111150302966	0.00348784973201219	0.169075795082476
ENSG00000174669	SLC29A2	176.66960648712	-0.904062130671502	0.309761885595165	-2.91857124040445	0.00351639515487387	0.169075795082476
ENSG00000172273	HINFP	702.717502286364	-0.417908349658857	0.143040521470715	-2.92160812448113	0.00348229380541758	0.169075795082476
ENSG00000062524	LTK	359.91500024252	-1.13340978595263	0.388156208916274	-2.91998365585107	0.00350049743867742	0.169075795082476
ENSG00000154146	NRGN	308.319048901049	-1.22112401760234	0.418401388349297	-2.91854676300189	0.00351667124323149	0.169075795082476
ENSG00000137563	GGH	1345.28589529538	0.681333742164976	0.233154956571315	2.92223571904454	0.00347528414490442	0.169075795082476
ENSG00000231295	NA	4.91635129312328	-1.87423487455848	0.641677826997707	-2.92083471752122	0.00349094975517821	0.169075795082476
ENSG00000239440	LINC02008	20.667044460284	1.7992498123318	0.616209824935134	2.91986550607368	0.00350182478538367	0.169075795082476
ENSG00000227968	BUB3P1	4.92080414893629	1.64364764228639	0.563144838120804	2.91869432341987	0.00351500716156115	0.169075795082476
ENSG00000228303	NA	2.86465872136351	1.98173199043565	0.678574164786341	2.92043536767956	0.00349542692898314	0.169075795082476
ENSG00000164114	MAP9	526.339116716929	0.725047036000172	0.248176724760788	2.9214949012605	0.00348355977500914	0.169075795082476
ENSG00000229604	MTATP8P2	5.11786879087388	1.46803061996169	0.502881441622846	2.91923801209331	0.00350888200824527	0.169075795082476
ENSG00000227038	GTF2IP7	35.3626934956929	-1.37005512268819	0.469647965360975	-2.91719590786507	0.00353193858098557	0.169270420343719
ENSG00000253107	NA	3.21616825667672	2.36323786011682	0.810314004642082	2.91644701508111	0.00354042851248098	0.169270420343719
ENSG00000162374	ELAVL4	28.2463563874654	0.875065055013366	0.300046474114084	2.91643172144275	0.00354060208432157	0.169270420343719
ENSG00000263207	NA	2.29735545699714	-1.47881087846054	0.506903273133415	-2.91734332137824	0.00353026958989851	0.169270420343719
ENSG00000260158	NA	1.80086818788796	2.20715483229781	0.756815908292549	2.9163695003153	0.00354130832937451	0.169270420343719
ENSG00000243264	IGKV2D-29	13.8920786753688	-2.41771922128563	0.829520126194644	-2.91459983301034	0.00356144879587387	0.16983813880741
ENSG00000126262	FFAR2	24.4550434538356	1.16518119235907	0.399762083846989	2.91468660846047	0.00356045878579311	0.16983813880741
ENSG00000117984	CTSD	6789.27676396334	-0.75430634497538	0.258892567927897	-2.9135882540493	0.00357300826150387	0.170189994419789
ENSG00000215853	RPTN	2.73425180622004	-2.08900794396052	0.717076154920701	-2.91323024706007	0.00357710743130604	0.170189994419789
ENSG00000162337	LRP5	1893.27180115827	-0.789638322408402	0.271177834210322	-2.91188372644044	0.0035925633858701	0.170254318715543
ENSG00000107742	SPOCK2	714.873090438361	-1.11653665656473	0.383460665770688	-2.91173712516429	0.00359424980120149	0.170254318715543
ENSG00000283235	NA	10.836267614892	1.5938852698372	0.547239432863154	2.9125921381396	0.00358442436947011	0.170254318715543
ENSG00000072954	TMEM38A	118.964633893816	-0.833953994231652	0.286417793758907	-2.91166963926004	0.00359502636157081	0.170254318715543
ENSG00000187608	ISG15	2833.56195822445	1.1931834927254	0.409854730019248	2.91123514097144	0.00360002978919355	0.170295080028055
ENSG00000264727	NA	3.89899466481001	2.17921605250075	0.749225765460626	2.90862401289812	0.00363023164328882	0.170596805263429
ENSG00000237793	RPL18AP16	4.0249855215902	-1.75485573316559	0.603202453985079	-2.90923175390297	0.00362318164863057	0.170596805263429
ENSG00000225697	SLC26A6	933.421796606414	-0.571926155037266	0.196608135680551	-2.90896484551653	0.00362627633847224	0.170596805263429
ENSG00000278002	NA	13.5275619418787	0.928077233758807	0.318976051720624	2.90955144987395	0.00361947807060601	0.170596805263429
ENSG00000109680	TBC1D19	766.813100816616	0.657921097076595	0.226231674078364	2.90817410849684	0.00363545871532254	0.170596805263429
ENSG00000143434	SEMA6C	825.299251363878	-0.718593889321829	0.246931944435066	-2.9100888140084	0.00361326063156631	0.170596805263429
ENSG00000258311	NA	20.497123478617	-0.658572547088407	0.226429132794742	-2.90851507913252	0.00363149662832307	0.170596805263429
ENSG00000279693	NA	129.324452136694	-1.42842727950829	0.491620575550201	-2.9055482023096	0.0036661037677886	0.171093028143255
ENSG00000177992	SPATA31E1	16.8507641329078	2.14591762040669	0.738249907325231	2.90676314228283	0.00365189600260171	0.171093028143255
ENSG00000282122	IGHV7-4-1	26.7390194979134	-4.05009852739132	1.39411955970281	-2.90512997913515	0.00367100617467465	0.171093028143255
ENSG00000227729	RD3L	2.65705653476507	1.93737300205478	0.666560003543069	2.9065245315602	0.00365468240950094	0.171093028143255
ENSG00000132840	BHMT2	254.655972392542	-1.2852699302151	0.442410261208431	-2.90515397790372	0.00367072470027856	0.171093028143255
ENSG00000232000	CLCN3P1	129.797032636376	1.16457345132618	0.400788103650098	2.90570862937312	0.00366422482397767	0.171093028143255
ENSG00000233884	NA	5.21340581408061	2.59616024688182	0.894459032608692	2.90249206753507	0.00370206535399939	0.171324098263828
ENSG00000266651	NA	95.4236680887034	1.14271552728614	0.393656312796815	2.90282535841346	0.00369812799380592	0.171324098263828
ENSG00000267336	EIF4A2P1	6.37046473424912	-1.25143110257975	0.431303043757838	-2.90151233730312	0.00371366155811345	0.171324098263828
ENSG00000241351	IGKV3-11	75.8748343052595	-2.06523626198222	0.711414861416511	-2.90299848090056	0.00369608429928029	0.171324098263828
ENSG00000066117	SMARCD1	1692.46720340273	-0.34225940589959	0.117986894736414	-2.90082561003242	0.0037218094180942	0.171324098263828
ENSG00000163017	ACTG2	486.456621873771	-1.55020886550489	0.53427743130996	-2.90150542519461	0.00371374348782983	0.171324098263828
ENSG00000245904	BTG1-DT	109.428003590361	-0.77747359591076	0.267978068200033	-2.90125830495357	0.00371667370144547	0.171324098263828
ENSG00000286937	NA	1.63481257862855	2.31949153010346	0.799235832397333	2.90213656105241	0.0037062693604246	0.171324098263828
ENSG00000227502	MROCKI	149.152015485764	0.877398327039435	0.302150089621807	2.90384930263516	0.00368605534484419	0.171324098263828
ENSG00000245384	CXXC4-AS1	20.1840229239417	1.07012816729194	0.368660255305475	2.90274894538122	0.00369903036915592	0.171324098263828
ENSG00000153767	GTF2E1	418.237300229543	0.289180160858689	0.0996769515805141	2.90117380470954	0.00371767614018782	0.171324098263828
ENSG00000241360	PDXP	39.4443636448615	-1.08104771060178	0.372731449199738	-2.90033940769638	0.00372758791814119	0.17139816169019
ENSG00000225442	MPRIP-AS1	124.010525286558	1.22543332599975	0.422584990085625	2.89985057384894	0.00373340591427085	0.171473873651321
ENSG00000254123	LINC02839	3.87133568110873	1.84857869119178	0.63784429372673	2.89816607183408	0.00375351778358215	0.17186027382678
ENSG00000081760	AACS	960.98079101534	-0.531003497645851	0.183181558815391	-2.89878250343416	0.00374614659081351	0.17186027382678
ENSG00000122584	NXPH1	5.53165160128756	1.76337488211935	0.60853316781565	2.89774654099635	0.0037585420042882	0.17186027382678
ENSG00000232634	NEFLP1	3.02582533926356	2.48725582826184	0.858296449318216	2.8978983080235	0.00375672376632254	0.17186027382678
ENSG00000239435	KCNMB3P1	2.44626720484281	1.53689227229743	0.530496527887837	2.89708262260743	0.00376650545480083	0.172033044144998
ENSG00000250781	NA	1.87461001967982	2.20681850090278	0.762380626876806	2.89464136824057	0.00379591941517094	0.173184083684164
ENSG00000273204	NA	5.46557432238007	0.7393870781457	0.25550913627963	2.89377941200706	0.00380635463368438	0.173467649586323
ENSG00000264265	LINC01925	3.57009967812545	2.83058756616604	0.980096697214477	2.88806969170575	0.00387613980742657	0.17395701844676
ENSG00000162706	CADM3	54.2196535750255	-1.34318611519978	0.464846885714165	-2.88952374745113	0.00385825864022075	0.17395701844676
ENSG00000140521	POLG	2575.11459014548	-0.491931445938136	0.170299835554091	-2.88861961808465	0.00386936828642303	0.17395701844676
ENSG00000134020	PEBP4	60.2034471175044	-2.02181779672057	0.699639383289162	-2.88979986691936	0.00385487155539259	0.17395701844676
ENSG00000186832	KRT16	11.1324047811016	1.55979943530851	0.539772901094778	2.88973276010132	0.00385569448848757	0.17395701844676
ENSG00000229701	MTND2P20	1.66363806145922	2.32812357022684	0.805236990054863	2.89122779874807	0.00383739856004516	0.17395701844676
ENSG00000201379	RNU4-76P	1.88006504915366	2.42852899944533	0.839683324087673	2.89219629564986	0.00382558846194171	0.17395701844676
ENSG00000166845	C18orf54	727.807273875931	0.60586395779002	0.2096548917447	2.88981550942199	0.0038546797538077	0.17395701844676
ENSG00000165078	CPA6	17.1342233443283	1.03608448831288	0.358748358031597	2.88805360391817	0.00387633806644203	0.17395701844676
ENSG00000251210	LINC02270	2.03242657725545	2.25499999167627	0.780742928213173	2.88827462944444	0.00387361504829451	0.17395701844676
ENSG00000256994	LINC02378	2.83810896125974	2.23523185010216	0.773389421806908	2.8901763937757	0.00385025715298572	0.17395701844676
ENSG00000261221	ZNF865	417.194821036312	-0.833851618054806	0.288702214090692	-2.88827579892706	0.00387360064497765	0.17395701844676
ENSG00000243276	NA	3.67595979492239	2.08848019261447	0.72222156247006	2.89174444677571	0.0038310943064764	0.17395701844676
ENSG00000239893	ZNF736P9Y	1.38288177137949	3.10517629391878	1.07423546353052	2.89059186680868	0.00384517128251146	0.17395701844676
ENSG00000252236	NA	2.71231237582459	1.50072759014862	0.520368033747303	2.88397344345213	0.00392691867629073	0.174355662609753
ENSG00000170890	PLA2G1B	12.3312259796913	-1.36681072722729	0.473865767033748	-2.884383769233	0.00392180500799009	0.174355662609753
ENSG00000263563	UBBP4	51.0649716856272	0.96725225559906	0.335614071942816	2.88203724593487	0.00395113025957382	0.174355662609753
ENSG00000248329	APELA	118.772740479862	1.45202468934552	0.503124297481443	2.88601583468362	0.00390152527219246	0.174355662609753
ENSG00000157965	SSX8P	11.5748551436616	2.00051598689447	0.693988590597399	2.88263526807031	0.00394363773817607	0.174355662609753
ENSG00000183508	TENT5C	724.71381742773	-0.986780280591648	0.341865609845659	-2.88645670161777	0.00389606350771341	0.174355662609753
ENSG00000271524	BNIP3P17	14.6646040073758	0.87256474859998	0.302743885715546	2.88218784844371	0.00394924216858245	0.174355662609753
ENSG00000218891	ZNF579	319.444282348586	-0.938054591176543	0.325409311544911	-2.88269129952994	0.00394293639071051	0.174355662609753
ENSG00000196663	TECPR2	1216.44706362326	-0.369813955466353	0.128134901741594	-2.8861297776007	0.00390011300249353	0.174355662609753
ENSG00000230448	LINC00276	6.12349055035522	1.58935039846101	0.551497509225444	2.88188137185459	0.00395308530304545	0.174355662609753
ENSG00000261770	NA	546.194818932022	1.15479049425823	0.400309627775811	2.88474324405947	0.00391733003853597	0.174355662609753
ENSG00000266498	NA	64.5439746388306	1.27501304206188	0.44184396290397	2.88566360323677	0.00390589395576817	0.174355662609753
ENSG00000164048	ZNF589	546.280235456485	-0.373775355099698	0.129621830532057	-2.88358337145424	0.00393178554655434	0.174355662609753
ENSG00000254880	PKNOX2-DT	2.26566718158402	1.71478236302346	0.594944338280179	2.88225679730044	0.00394837803601515	0.174355662609753
ENSG00000242534	IGKV2D-28	5.83325216069922	-2.32422230603524	0.806106060544146	-2.88327109768449	0.0039356856872908	0.174355662609753
ENSG00000136546	SCN7A	221.25437701263	-1.95051624120749	0.676455851445394	-2.88343464993286	0.00393364256482265	0.174355662609753
ENSG00000100156	SLC16A8	257.912951837876	-1.08881726498452	0.378275164381054	-2.87837364836278	0.00399731372788606	0.175740722366003
ENSG00000226746	SMCR5	135.241557105065	1.24742056206359	0.433278683433768	2.87902592432585	0.00398905541533342	0.175740722366003
ENSG00000270332	SMC2-DT	38.6970277628195	0.893032279681665	0.310237342722167	2.87854541250832	0.00399513755819049	0.175740722366003
ENSG00000109272	PF4V1	2.91505245355997	2.02555318310927	0.703923770229713	2.87751780629353	0.00400817288747368	0.176029874877543
ENSG00000142959	BEST4	32.9509017311161	-0.783303280392663	0.272310416855866	-2.87650868974016	0.00402101123854685	0.176236945576598
ENSG00000259216	NA	9.4638011309848	0.887162424579521	0.308456249113153	2.87613697932921	0.00402574967515085	0.176236945576598
ENSG00000282440	NA	2.54842863409153	1.70303837376304	0.592118668233145	2.87617747105463	0.00402523325463985	0.176236945576598
ENSG00000254166	CASC19	133.859959776271	1.27246151886533	0.442606647085736	2.87492636462562	0.00404121733560562	0.176725873419937
ENSG00000175602	CCDC85B	706.476311865092	-0.912868951372719	0.317586193228846	-2.87439747330239	0.00404799173783112	0.176782653893894
ENSG00000175520	UBQLN3	12.2954577911903	1.47854643383965	0.514548365331225	2.87348388112725	0.00405971793796277	0.176782653893894
ENSG00000105131	EPHX3	33.638099466927	-1.02826022942205	0.357839391690376	-2.87352441709872	0.00405919699495608	0.176782653893894
ENSG00000132635	PCED1A	1185.9434572403	-0.653865488466117	0.227545991992872	-2.87355309025439	0.00405882854209413	0.176782653893894
ENSG00000162702	ZNF281	1193.53616171592	0.452056734927001	0.157375759688954	2.87246737248779	0.00407280132965111	0.176919592770485
ENSG00000215817	ZC3H11B	41.6992185302755	0.824926302370413	0.287334156788852	2.87096498233801	0.0040922085461079	0.176919592770485
ENSG00000253438	PCAT1	120.936567296378	1.16869943997302	0.406942333455215	2.87190430656347	0.00408006495970088	0.176919592770485
ENSG00000155980	KIF5A	98.9594202026355	-1.19625643884544	0.416488665596275	-2.87224248259625	0.00407570103219096	0.176919592770485
ENSG00000174243	DDX23	3362.89902166263	-0.383000234118414	0.133407508324567	-2.87090463594158	0.00409298982471918	0.176919592770485
ENSG00000198153	ZNF849P	25.3903123615246	1.46876130744198	0.511535450925707	2.87127960493064	0.00408813745574262	0.176919592770485
ENSG00000132965	ALOX5AP	403.7993128648	0.913244999778464	0.318024523952972	2.87161816462151	0.00408376073502577	0.176919592770485
ENSG00000164181	ELOVL7	62.2024877916244	-1.1072001426728	0.385777154152011	-2.87005109233743	0.0041040547908484	0.177139296500196
ENSG00000196604	POTEF	34.9341033156933	1.34370125392844	0.468213381025169	2.86984804019562	0.0041066910639231	0.177139296500196
ENSG00000215784	FAM72D	53.7145258662062	0.613119488557157	0.213672603405003	2.86943425964174	0.00411206803008409	0.177185304520615
ENSG00000170381	SEMA3E	389.377181251244	1.20271650820601	0.419354214613981	2.86802055706802	0.00413048694752204	0.177520996432057
ENSG00000223883	LINC01707	8.69522940630796	1.76667548299394	0.616025368211007	2.86786157544863	0.00413256297098955	0.177520996432057
ENSG00000262580	NA	96.0449796828492	-0.617727193002482	0.215397891375695	-2.86784234078247	0.00413281420647284	0.177520996432057
ENSG00000219159	NA	1.39575554114754	2.05420277270445	0.716639064827057	2.86643984890802	0.00415117038191084	0.178123341220469
ENSG00000234034	NA	1.47653753283469	2.78610348542848	0.972326538358777	2.86539899459212	0.00416484113882299	0.178337629889163
ENSG00000128928	IVD	1423.04760677557	-0.394909811091399	0.137810828936148	-2.86559346707342	0.00416228380560706	0.178337629889163
ENSG00000173451	THAP2	219.49204794866	0.362104858097186	0.126420261309316	2.86429449161803	0.00417939252557546	0.178588657535167
ENSG00000204572	KRTAP5-10	3.73596328688291	-1.5070347299467	0.526092988305576	-2.86457862668064	0.00417564475942771	0.178588657535167
ENSG00000232790	LINC01162	2.77656457077331	2.55423371931471	0.892063088206574	2.86328820582612	0.00419269007686076	0.178970831764813
ENSG00000260071	NA	6.88499719142277	1.86442057077515	0.651382247863537	2.86225265869656	0.00420641436182288	0.179370409928893
ENSG00000288074	NA	8.2430542980833	1.6059687939979	0.561687358468731	2.85918628892786	0.00424729281728583	0.180738577474295
ENSG00000234129	HCCS-DT	85.9824076565831	0.938758630444526	0.328323953292406	2.85924502623318	0.0042465064044515	0.180738577474295
ENSG00000185504	FAAP100	1722.39907245305	-0.549896722911469	0.192470702742189	-2.85704117601756	0.00427610362074077	0.181214218080197
ENSG00000175115	PACS1	2386.96254408081	-0.471169275953075	0.164896221674223	-2.85736853864329	0.0042716954165893	0.181214218080197
ENSG00000127743	IL17B	18.5736303501137	-1.24444515282909	0.43555709193326	-2.85713440528659	0.00427484779282862	0.181214218080197
ENSG00000147613	PSKH2	5.95758255590362	1.31923578881601	0.461621231361171	2.85783170095105	0.00426546559909052	0.181214218080197
ENSG00000164086	DUSP7	1137.23526430425	-0.592281658193452	0.207398795081938	-2.85576229099815	0.00429336441328111	0.181758322282952
ENSG00000287125	NA	21.6378700832266	-1.0556009656312	0.369694494372101	-2.85533320539183	0.00429916981420876	0.181816845218806
ENSG00000137812	KNL1	1730.93543318382	0.737101303223589	0.258199589695795	2.85477333287797	0.0043067554259421	0.181950457650773
ENSG00000187650	VMAC	216.655315765992	-0.56888049903232	0.199306561286361	-2.85429890195617	0.00431319290181442	0.182035339440334
ENSG00000101574	METTL4	519.734952515725	0.473331678239028	0.165854802896291	2.85389189805376	0.00431872242281882	0.182081766804937
ENSG00000153093	ACOXL	109.050452659678	-0.765643714260164	0.268357222687597	-2.85307660659267	0.00432981824132641	0.182362539391603
ENSG00000239521	CASTOR3P	366.144395043438	-0.631473897045181	0.221425070098037	-2.85186269452502	0.00434638703569556	0.182686024413433
ENSG00000286293	NA	11.7646861197576	1.83644371608588	0.643914271327319	2.85200033274673	0.00434450551442767	0.182686024413433
ENSG00000005381	MPO	35.6841288151049	-1.44848289756446	0.508344949663668	-2.84940943845868	0.00438004732792203	0.183833498516543
ENSG00000286961	NA	2.32188315311634	2.24347238575178	0.787667147403322	2.84824928035626	0.00439604760847937	0.183833498516543
ENSG00000166716	ZNF592	1788.06932302616	-0.354457602877882	0.124431592687026	-2.84861420820533	0.00439100901663953	0.183833498516543
ENSG00000270578	NA	3.93227377940597	-1.23402749174522	0.433250908282132	-2.84829752957293	0.00439538112668415	0.183833498516543
ENSG00000124772	CPNE5	541.175195431338	-0.901879904121504	0.316638302122054	-2.84829693084274	0.00439538939657366	0.183833498516543
ENSG00000279189	NA	2.15214116298682	3.04363608804705	1.06943034479661	2.84603490340076	0.00442673424944751	0.183930777344675
ENSG00000182628	SKA2	1313.01112488382	0.505143224695198	0.17766848067499	2.84317861432754	0.00446660311814656	0.183930777344675
ENSG00000257813	NA	2.77454257123817	1.35523137216213	0.476622714466161	2.84340492181546	0.00446343242803856	0.183930777344675
ENSG00000241361	SLC25A24P1	49.9349093721291	1.17182993973194	0.412058471591843	2.84384382440915	0.00445728897835105	0.183930777344675
ENSG00000227372	TP73-AS1	771.595870035616	-0.558774005797718	0.196500301539708	-2.84362925359075	0.00446029143173448	0.183930777344675
ENSG00000165458	INPPL1	6605.28728634622	-0.518949545470351	0.18232701176191	-2.84625706556314	0.00442364680794299	0.183930777344675
ENSG00000171928	TVP23B	1475.50942078632	0.728719265254715	0.256319689493055	2.84300931659197	0.00446897640516388	0.183930777344675
ENSG00000223806	LINC00114	3.76411639836071	1.89461069281303	0.66622975042378	2.84377977958488	0.00445818495501003	0.183930777344675
ENSG00000285933	NA	8.53979779443742	-1.63849483848446	0.575447431940962	-2.84734060408937	0.00440861656196475	0.183930777344675
ENSG00000272247	NA	6.67881066814114	0.888525821457635	0.312225226229884	2.84578485917546	0.00443021151054541	0.183930777344675
ENSG00000269504	NA	4.71874907569751	1.62368485104194	0.570667003986159	2.84524046370362	0.00443779075512352	0.183930777344675
ENSG00000211785	TRAV12-1	3.34222059250681	-1.60300645040985	0.563855414273605	-2.84293882763358	0.00446996488596421	0.183930777344675
ENSG00000279217	NA	13.1474106675948	1.71618702403589	0.602746235376497	2.84727954039215	0.00440946237145018	0.183930777344675
ENSG00000105146	AURKC	51.0255471939142	0.763783671526334	0.268477461713678	2.84487072639595	0.00444294505241628	0.183930777344675
ENSG00000171109	MFN1	2088.23009961724	0.345833145337969	0.121506341126278	2.84621479119805	0.00442423415467069	0.183930777344675
ENSG00000173110	HSPA6	636.219788281283	1.02686593279571	0.36096713289789	2.84476296928171	0.00444444825359645	0.183930777344675
ENSG00000187686	KRT18P59	24.7735447641496	0.942364936398209	0.331580886614	2.84203636108626	0.00448263787205308	0.18422844841778
ENSG00000141959	PFKL	6188.27973164216	-0.607469486268792	0.213763292567668	-2.84178578544534	0.004486162377848	0.18422844841778
ENSG00000200926	RNU6-960P	11.7180361431216	1.46323998857548	0.515058528776546	2.84091983109418	0.0044983619169526	0.184361080079931
ENSG00000211941	IGHV3-11	35.4743910916182	-2.52362550890348	0.888276615033491	-2.84103562583186	0.00449672886513432	0.184361080079931
ENSG00000234352	NA	21.1292973015277	1.3834088715291	0.487164755197248	2.83971460736927	0.00451539110157579	0.184874683279359
ENSG00000280081	LINC01667	109.841092775622	2.02871893776213	0.714496564832771	2.8393683575469	0.00452029421949025	0.184891278090135
ENSG00000051180	RAD51	275.705731710804	0.46581897399695	0.164141077154759	2.83791834482576	0.00454087975844157	0.18518050022843
ENSG00000251347	IRF5P1	2.51601351351659	1.56518572171575	0.551464960491665	2.83823240613562	0.00453641390212982	0.18518050022843
ENSG00000124097	HMGB1P1	20.0165204615082	0.647532762188682	0.22812632308202	2.83848331678878	0.0045328488884067	0.18518050022843
ENSG00000101605	MYOM1	303.503116962609	-0.867073992694165	0.305629027279445	-2.83701453494918	0.00455375389026849	0.185337783333928
ENSG00000185024	BRF1	1768.81309470191	-0.587373657048554	0.207027001975738	-2.83718380425269	0.00455134025561781	0.185337783333928
ENSG00000228695	CES1P1	6.04213760727898	1.98178540187427	0.698763826774784	2.83613050066058	0.00456637830861221	0.185667767687559
ENSG00000267041	ZNF850	546.877588156967	0.809759783269363	0.285655347448383	2.83474400357824	0.00458624198519683	0.186107254970865
ENSG00000250910	MAP9-AS1	25.3588864100557	1.20265766781476	0.424222388788158	2.83496981677534	0.00458300154265438	0.186107254970865
ENSG00000226372	DCAF8L1	8.95108253565751	1.97847497789908	0.698070461116323	2.83420526738116	0.00459398128735935	0.186128818137779
ENSG00000288615	NA	1.73126327488819	1.70138510806488	0.600331344087293	2.83407675581485	0.00459582918748257	0.186128818137779
ENSG00000224309	ANKRD30BP2	2.5941503302235	2.65824962391063	0.93807398291572	2.83373131791617	0.00460079966303919	0.186146724161961
ENSG00000213213	CCDC183	26.1162548533486	-0.620514659791996	0.21910028532346	-2.832103385333	0.00462428943750723	0.186546286464779
ENSG00000269481	NA	11.6371724816733	-0.891359486081708	0.314664995778959	-2.83272527303246	0.00461530330260177	0.186546286464779
ENSG00000163435	ELF3	95.7782261918148	-1.56321802797744	0.551954963239989	-2.83214778756823	0.00462364731052902	0.186546286464779
ENSG00000162881	OXER1	139.645354329987	-0.922202836259119	0.325677716080054	-2.83164242048552	0.00463096049523829	0.186632248115451
ENSG00000168040	FADD	115.991987239845	-0.747596812424359	0.264252643949663	-2.82909870361323	0.00466793000099954	0.186680771204592
ENSG00000154646	TMPRSS15	18.9734622084887	1.77870959634466	0.628353493394436	2.83074672941797	0.0046439478098776	0.186680771204592
ENSG00000233009	NALCN-AS1	5.21483448045709	-1.64237880977625	0.580334548279626	-2.83005520633746	0.00465399728589505	0.186680771204592
ENSG00000139055	ERP27	49.5055174117031	-0.907713303959479	0.320853328765273	-2.82905995537773	0.00466849521488603	0.186680771204592
ENSG00000136695	IL36RN	8.28827919268486	1.92753412088411	0.68091416668744	2.83080337461814	0.00464312549162748	0.186680771204592
ENSG00000208036	MIR106B	3.96293339313069	-1.13119003659024	0.399738322509208	-2.82982634611967	0.00465732750359992	0.186680771204592
ENSG00000135929	CYP27A1	807.170291687035	-0.842036125357438	0.29754321693292	-2.82996243045685	0.00465534703724806	0.186680771204592
ENSG00000130433	CACNG6	3.47563025310402	1.86579335651457	0.65949575743226	2.82912109060265	0.00466760347405125	0.186680771204592
ENSG00000253398	NA	4.38786124271368	1.56067902919012	0.551748431867767	2.82860618906871	0.00467511883959925	0.186763955431882
ENSG00000287693	NA	4.22360303272767	1.967992327341	0.695834889766704	2.82824612028411	0.00468038081501449	0.186792635109515
ENSG00000133030	MPRIP	18177.3457684854	0.662225642517676	0.234188449923893	2.82774681130896	0.00468768649267503	0.186902743602709
ENSG00000277586	NEFL	28.8899705963229	-1.95609582883856	0.69204567004833	-2.82654153258694	0.00470536417767798	0.18742578028276
ENSG00000149218	ENDOD1	1074.02818214097	-0.459356402214437	0.162582851179787	-2.82536810543734	0.00472263265401693	0.187931520337535
ENSG00000118804	STBD1	78.9809701693071	-0.74081538893194	0.262251062427444	-2.82483274643319	0.0047305301842357	0.188063737217966
ENSG00000196405	EVL	2515.27460647135	-0.538273807577877	0.190628481554682	-2.82367987820053	0.00474757771562071	0.18811487926496
ENSG00000177406	NINJ2-AS1	240.009371150771	-0.478601958985891	0.16950567894543	-2.82351577813491	0.00475000878857665	0.18811487926496
ENSG00000102802	MEDAG	275.072940235626	-1.23826125121605	0.438471704403326	-2.82403913133023	0.00474225946366179	0.18811487926496
ENSG00000104936	DMPK	1038.96998033166	-0.72449813928835	0.256595021253917	-2.8235081715456	0.00475012150429436	0.18811487926496
ENSG00000267489	LINC01837	8.77090628117998	2.30373684308327	0.816370577497912	2.8219253689225	0.00477362846926504	0.188863855135783
ENSG00000258098	LINC02286	3.05923801081452	1.68581643902202	0.597683800307216	2.82058245205155	0.00479365527480477	0.188884361658664
ENSG00000031691	CENPQ	334.311869849903	0.598000554953543	0.21200794425842	2.82065163664165	0.00479262167615819	0.188884361658664
ENSG00000285986	NA	1.69937607175191	1.77672967924342	0.630047733711292	2.81999217547789	0.00480248204947351	0.188884361658664
ENSG00000229051	LINC01788	11.6563002371952	1.60277857823868	0.568164824078413	2.82097467198616	0.00478779828618491	0.188884361658664
ENSG00000185090	MANEAL	66.9862952550428	-0.999624352801181	0.354438599293554	-2.8203033044188	0.0047978277125107	0.188884361658664
ENSG00000144401	METTL21A	350.448481332997	0.345184932381586	0.122392180520811	2.82031851146644	0.00479760032717363	0.188884361658664
ENSG00000000005	TNMD	13.692064300766	1.32849090660958	0.471140106126783	2.81973639971139	0.00480631138966508	0.188884361658664
ENSG00000155897	ADCY8	55.7380271951105	1.47316493962219	0.522568538491088	2.81908463887998	0.00481608170365614	0.189087555484425
ENSG00000226608	FTLP3	211.962861821794	0.99271467136829	0.352198191948303	2.81862512092056	0.00482298097164382	0.189091191111334
ENSG00000107165	TYRP1	25.5671292716468	1.48028807417645	0.525210575105358	2.81846585796469	0.0048253742544041	0.189091191111334
ENSG00000288017	NA	1.60566446304764	3.06186164109717	1.08724594611359	2.81616284893214	0.00486010245031456	0.189352445190003
ENSG00000261474	NA	49.0970614071713	-0.549367949969643	0.195024371968202	-2.81691946716903	0.00484866817351658	0.189352445190003
ENSG00000073350	LLGL2	308.840097713266	-0.824004337148371	0.292471957795971	-2.81737894927758	0.00484173620464058	0.189352445190003
ENSG00000287333	NA	3.90426481129671	0.955969857667898	0.339528289741821	2.81558234335885	0.004868891784023	0.189352445190003
ENSG00000134590	RTL8C	2029.5691083092	-0.737204658229193	0.261780379571737	-2.81611883761202	0.00486076831480275	0.189352445190003
ENSG00000259772	LINC03034	1.45511217071669	-1.35115602892505	0.479882644654883	-2.81559677970176	0.00486867303162722	0.189352445190003
ENSG00000286647	NA	14.0334996029313	1.734439512433	0.615981503312937	2.81573310741419	0.00486660771043999	0.189352445190003
ENSG00000246863	GPR176-DT	7.92833482821925	0.904772346922558	0.32111947911702	2.8175567219105	0.00483905664747322	0.189352445190003
ENSG00000250241	PCDH10-DT	19.2123748811251	1.5752780190006	0.559786677715363	2.81406843304976	0.00489188132831756	0.189537039840817
ENSG00000132024	CC2D1A	881.943394582648	-0.676447566193254	0.240381762588716	-2.81405527153335	0.00489208162286489	0.189537039840817
ENSG00000136696	IL36B	7.09772622989886	2.28719297720585	0.812762379693394	2.81409798773987	0.00489143158625771	0.189537039840817
ENSG00000288586	NA	34.0826938443563	-0.826861685773415	0.293821448851848	-2.81416380255595	0.00489043019801246	0.189537039840817
ENSG00000157554	ERG	999.502102975499	-0.672265320337489	0.238927464973106	-2.81367954250534	0.00489780267088731	0.189580013551944
ENSG00000050426	LETMD1	1273.51632397613	-0.335844156282439	0.119432944572004	-2.81198925041962	0.00492361487542068	0.190399846363046
ENSG00000142494	SLC47A1	108.291452411939	-0.980861750636477	0.348978890106385	-2.81066213012903	0.00494396729421156	0.190827853110943
ENSG00000267339	LINC00906	8.90780144114564	2.10920304883441	0.75038599005907	2.81082413154911	0.00494147880624852	0.190827853110943
ENSG00000011426	ANLN	2934.6287505525	0.671561785366873	0.238968244041328	2.81025534610671	0.00495022086059586	0.190889989602734
ENSG00000080839	RBL1	1151.24086155503	0.478830320237051	0.170548720010177	2.80758671310156	0.0049914239670868	0.192298467680447
ENSG00000198759	EGFL6	895.81511617214	-1.50997006122267	0.538105536952776	-2.80608534484413	0.00501474083840688	0.193015872326209
ENSG00000071991	CDH19	75.6224256353148	1.70595135481786	0.608172193659791	2.80504661772183	0.00503093029236906	0.193248184098999
ENSG00000251620	STPG2-AS1	11.8003971196466	1.36528581839299	0.486673475059554	2.80534257229844	0.00502631277913273	0.193248184098999
ENSG00000278864	NA	680.056424847212	0.912590159906167	0.325368018795109	2.80479367113473	0.00503487982995666	0.193248184098999
ENSG00000158806	NPM2	37.1369605979755	-0.977984399498513	0.348725171748056	-2.80445599781675	0.00504015666957897	0.19327026139588
ENSG00000172421	EFCAB3	5.11538742684465	1.85506404532717	0.662178646978363	2.80145554948375	0.00508726489794275	0.194004142016498
ENSG00000278196	IGLV2-8	40.0130579850877	-2.15872341410756	0.77043695455387	-2.80194687099036	0.00507952380725308	0.194004142016498
ENSG00000117222	RBBP5	922.431218748	0.303291949448123	0.108228591859689	2.80232740939031	0.00507353549564229	0.194004142016498
ENSG00000081479	LRP2	226.997810826458	-1.56384855386106	0.557997966613834	-2.80260618752995	0.00506915257700345	0.194004142016498
ENSG00000010270	STARD3NL	1567.55401608052	0.517421833854007	0.184718678311153	2.80113434431587	0.00509233145780041	0.194004142016498
ENSG00000286498	NA	12.424810727619	-1.49532605437557	0.533783591118025	-2.8013713408529	0.00508859272979287	0.194004142016498
ENSG00000215174	NLRP2B	15.6744896768555	1.36283246449754	0.486524256678018	2.80116036516441	0.00509192084578854	0.194004142016498
ENSG00000283342	NBPF13P	6.95831839313543	1.37210606289154	0.490005538464833	2.80018480442138	0.00510733579677715	0.194144145717172
ENSG00000286288	NA	23.4350479117147	0.815765319443079	0.291375227090483	2.79970719401534	0.00511489794467359	0.194144145717172
ENSG00000253980	NA	33.3708359974247	-1.1673546132894	0.416938032800858	-2.79982760375081	0.00511299050797795	0.194144145717172
ENSG00000165246	NLGN4Y	201.363565703002	1.86632699026128	0.666512510000606	2.80013797529409	0.00510807680921449	0.194144145717172
ENSG00000253554	LINC01414	7.95704732312853	1.84470201059247	0.659006525513377	2.79921660738552	0.00512267608384035	0.194260005330651
ENSG00000154589	LY96	296.14018182921	0.886965960412395	0.316916035507934	2.79874118389377	0.00513022401306688	0.194366929497825
ENSG00000229537	LINC01739	1.54763133726527	2.866333414671	1.02443327365606	2.79796985160533	0.00514249124061205	0.194652290449208
ENSG00000236120	LINC03070	90.8691842678191	1.00521494062852	0.359451723692163	2.7965227995106	0.00516557661948113	0.1951666894274
ENSG00000237057	LINC02087	32.4037875026497	2.42148499250343	0.86586599035825	2.7966048089053	0.0051642657929159	0.1951666894274
ENSG00000176472	ZNF575	54.8502161182636	-0.580319608718194	0.207566524912158	-2.7958246589318	0.0051767477800544	0.19540915610165
ENSG00000237015	NA	29.6789645633176	-0.699324792777069	0.2502121924119	-2.79492692196965	0.00519114482655551	0.195772835215796
ENSG00000211454	AKR7L	52.9828985339559	-0.670314460734082	0.240055378223638	-2.79233260964314	0.00523295349438626	0.197168670296733
ENSG00000161791	FMNL3	6660.81066248233	-0.363895543805884	0.130354757479707	-2.79157854183061	0.00524516261350045	0.197267062720186
ENSG00000172724	CCL19	27.949929256849	-1.42075312378813	0.508923858393733	-2.79168111369806	0.00524350036068276	0.197267062720186
ENSG00000121351	IAPP	2.51116234470465	2.03041283452329	0.727480279459218	2.79102113397854	0.00525420414473715	0.197426480601197
ENSG00000184005	ST6GALNAC3	231.930497060996	0.615027276052705	0.220392901289593	2.79059476259886	0.00526112967725103	0.19750617136325
ENSG00000235489	DBF4P1	9.43179115818048	0.87329066307608	0.312980975133789	2.79023561321188	0.00526696972308472	0.197545004020843
ENSG00000126215	XRCC3	769.469730741985	-0.574523728196718	0.205980135813895	-2.7892190959414	0.0052835308335866	0.197745891672991
ENSG00000257017	HP	83.5223158095422	-1.40321048885835	0.503090576795945	-2.78918062388493	0.00528415854351932	0.197745891672991
ENSG00000200151	RN7SKP231	1.95019650020238	2.10920634432628	0.756253198321764	2.78902138729055	0.0052867573636757	0.197745891672991
ENSG00000006282	SPATA20	1534.24670959906	-0.545882012549444	0.1958515263864	-2.78722368225234	0.00531617699185265	0.198665534185534
ENSG00000260802	SERTM2	10.7510730725146	-1.42884538309611	0.512696061634973	-2.78692482743005	0.00532108209014911	0.198668230226848
ENSG00000102349	KLF8	407.822620613346	-0.91685862011433	0.329057616080675	-2.78631636317922	0.00533108143665706	0.198764319783303
ENSG00000225940	C5orf67	2.85749152520103	-1.5336191662961	0.550437954308887	-2.78617990327659	0.00533332631233082	0.198764319783303
ENSG00000171206	TRIM8	2703.25299974064	-0.582545344438725	0.209331138264994	-2.78288910702466	0.0053877217522807	0.200609672165763
ENSG00000232508	MRPL45P1	4.78548532720187	1.55687832467069	0.55957167684602	2.78226791864433	0.00539804575506577	0.200630621024854
ENSG00000163046	ANKRD30BL	10.3199621021675	1.88825716765469	0.678644915060288	2.78239345164318	0.0053959579876057	0.200630621024854
ENSG00000264739	NA	9.75321670022346	1.15556082182305	0.415422516486938	2.78165187480728	0.00540830189398713	0.20071210428358
ENSG00000237121	PIEZO1P2	3.56917054115479	2.16107252672717	0.776931101012272	2.78154977180279	0.00541000344336019	0.20071210428358
ENSG00000164920	OSR2	249.826238056467	-0.838621565959873	0.301533666326093	-2.78118717613757	0.00541605001677448	0.20075524620338
ENSG00000232906	NA	35.5995334494754	1.16297370821184	0.418276624647737	2.78039373869211	0.00542930251053536	0.20106516964016
ENSG00000149573	MPZL2	374.43633088135	-0.757809435803223	0.272586778683407	-2.78006673494379	0.00543477284755054	0.20108659535937
ENSG00000177854	TMEM187	201.772887699848	-0.825001874410554	0.296899145614275	-2.77872768109067	0.00545722537734621	0.201735758621017
ENSG00000164754	RAD21	8896.07721560566	0.566357629083999	0.203921515709088	2.77733140181225	0.00548072657645922	0.201879166818515
ENSG00000160695	VPS11	832.071641594407	-0.44068445714603	0.15871359462351	-2.77660182917155	0.0054930425359812	0.201879166818515
ENSG00000254744	NA	2.45408204948652	-1.55502474750982	0.559820550743101	-2.77772001303935	0.00547417658602261	0.201879166818515
ENSG00000185818	NAT8L	141.700110236798	-1.31056283079029	0.472126896361679	-2.77586987924178	0.00550542372303756	0.201879166818515
ENSG00000168594	ADAM29	39.8434443376636	1.03350433278179	0.372161622675071	2.77703091832262	0.00548579603433562	0.201879166818515
ENSG00000101438	SLC32A1	1.86495208404537	2.39102503619876	0.861437419846074	2.77562244350379	0.00550961487736616	0.201879166818515
ENSG00000164749	HNF4G	174.982841731486	0.957588671809286	0.344934162381973	2.77614912131803	0.00550069727792198	0.201879166818515
ENSG00000235643	LINC01647	2.62587539534839	1.56584321663874	0.564095130385995	2.77584955496297	0.00550576787438153	0.201879166818515
ENSG00000133315	MACROD1	472.053484810513	-0.854053019383755	0.307701764878175	-2.77558700296012	0.00551021541757787	0.201879166818515
ENSG00000223511	LINC02968	36.5675822943739	-1.06152794729771	0.382165692440407	-2.77766416058721	0.00547511753667176	0.201879166818515
ENSG00000105732	ZNF574	453.812790804349	-0.465132741695902	0.167634472381511	-2.77468431813554	0.00552553134612997	0.202137259924526
ENSG00000205777	GAGE1	9.94124425707658	2.30185874998256	0.829620533445081	2.77459230718876	0.0055270946591862	0.202137259924526
ENSG00000054179	ENTPD2	21.6700730468075	1.28806972686394	0.464355481786877	2.77388719932268	0.00553908805889793	0.202395815855215
ENSG00000183389	OR56A4	6.19165965482891	1.75546352030336	0.632920645669142	2.77359181173089	0.0055441193750679	0.202399747025681
ENSG00000223829	NA	2.82574016379562	1.79739362358206	0.648185392738888	2.77296224771007	0.00555485645929984	0.202611787464453
ENSG00000168702	LRP1B	275.458184344986	1.25317812820871	0.452092165908154	2.77195276253316	0.00557211219127111	0.203061006956189
ENSG00000136099	PCDH8	3.31924692784261	2.21255768959311	0.798435493754678	2.77111639813062	0.00558644528748138	0.203142365543145
ENSG00000231738	TSPAN19	6.71523775357088	1.59176197363307	0.574374365405853	2.7712970311764	0.00558334689652401	0.203142365543145
ENSG00000222032	NA	124.897806749447	1.18845039783674	0.428895191236123	2.7709576188334	0.00558917010312835	0.203142365543145
ENSG00000242389	RBMY1E	1.32318964383757	3.51704482606488	1.26949418024479	2.77043005064167	0.00559823232828597	0.203291993214533
ENSG00000113387	SUB1	3896.7254336549	0.466559327167701	0.168538268599047	2.76826937315731	0.00563548553893191	0.204464169504743
ENSG00000201746	RNU6-828P	3.61151418658335	0.895080225551884	0.323457049365569	2.76723054052308	0.00565347600454968	0.204759941254295
ENSG00000071205	ARHGAP10	1705.53295284364	0.411898603773415	0.148849061022552	2.76722339357591	0.00565359995435387	0.204759941254295
ENSG00000126903	SLC10A3	671.295516711985	-0.625183573042584	0.22595070761461	-2.76690247905273	0.00565916811533181	0.204781182849423
ENSG00000151498	ACAD8	764.994540305752	-0.383398457603443	0.13863820756772	-2.76546028926525	0.00568425254751669	0.205274958647428
ENSG00000108510	MED13	5984.59563598727	0.543675805362763	0.196609496230621	2.76525709991666	0.00568779472837766	0.205274958647428
ENSG00000277803	NA	1.27440223413179	2.06784857413201	0.747770485236386	2.76535195619325	0.00568614086010553	0.205274958647428
ENSG00000054356	PTPRN	88.5017925527787	1.26657980272049	0.458200428886521	2.76424840063643	0.005705408780199	0.205730033971614
ENSG00000134760	DSG1	6.70520332335476	1.68486841033031	0.609663441684761	2.76360413816891	0.00571668471456066	0.205955967187945
ENSG00000165138	ANKS6	1031.31638387622	-0.361396278289896	0.130839152986154	-2.76214168344654	0.00574235534354865	0.206699650706878
ENSG00000144227	NXPH2	31.2302843618461	1.6331287333006	0.591341511386879	2.76173531174973	0.00574950686275733	0.206776009280285
ENSG00000196778	OR52K1	8.68043222755325	1.59101832325745	0.576389475251126	2.76031813829402	0.00577450983121657	0.207122362977295
ENSG00000147481	SNTG1	11.7338332917001	1.68940476444315	0.611913196938997	2.76085688769933	0.00576499323203114	0.207122362977295
ENSG00000251493	FOXD1	203.613245028607	-0.943557996067399	0.341862928070962	-2.76004772261104	0.00577929185625216	0.207122362977295
ENSG00000092199	HNRNPC	11561.5338697509	0.306558447717755	0.111065843534193	2.76015053740062	0.00577747326119433	0.207122362977295
ENSG00000099821	POLRMT	1820.68112486359	-0.735343990905255	0.266588481778058	-2.75834869534029	0.00580941920143501	0.208020727450687
ENSG00000249534	LINC01258	5.49575408090556	1.46832653553541	0.532531829383268	2.75725591320222	0.00582887128804214	0.208354271336999
ENSG00000254709	IGLL5	15.1624567396331	-1.88116219120012	0.6822083999282	-2.75745973136377	0.00582523877099242	0.208354271336999
ENSG00000239961	LILRA4	2.81522137218851	-1.57718602827714	0.572151695625571	-2.75658717842774	0.00584080405445467	0.208418343981309
ENSG00000158828	PINK1	536.297684520069	-0.528655810576804	0.191779061619579	-2.75658774275092	0.0058407939755103	0.208418343981309
ENSG00000167100	SAMD14	184.270074965969	-0.663867183110583	0.24094246474709	-2.75529340088483	0.00586395249032497	0.208881711455623
ENSG00000099812	MISP	44.4098469423492	-1.86566567624181	0.677069381538933	-2.75550147017618	0.005860224115999	0.208881711455623
ENSG00000175322	ZNF519	449.926359791847	0.606693532419544	0.220217315107598	2.75497652000305	0.00586963475739873	0.208903096079991
ENSG00000257023	ETNK1-DT	3.37434617964146	1.48268901891914	0.538266192612428	2.75456463598994	0.005877028026559	0.208985286408098
ENSG00000170324	FRMPD2	14.5607764090088	1.40292972072651	0.509520100139141	2.75343351585816	0.00589737469592692	0.208985673815058
ENSG00000286370	NA	1.904287424721	2.73405234249529	0.992925207085911	2.75353301838245	0.00589558229393988	0.208985673815058
ENSG00000158402	CDC25C	274.407862465462	0.611841368673342	0.222184894971861	2.7537487134345	0.00589169852808127	0.208985673815058
ENSG00000087258	GNAO1	103.977455161971	-1.06932924301959	0.38833447792403	-2.75362941950466	0.00589384622777664	0.208985673815058
ENSG00000227790	SPECC1P1	33.9809070751625	2.37977600728285	0.864525256547217	2.75269691574694	0.00591065882353831	0.20927601400447
ENSG00000253671	NA	86.1500454828695	-1.44022660041453	0.523446029068879	-2.75143285159015	0.00593351830222354	0.209543932001291
ENSG00000129347	KRI1	1612.74667678404	-0.646581148777559	0.234986406145096	-2.75156831148061	0.00593106482446229	0.209543932001291
ENSG00000196167	COLCA1	133.504560553791	-0.953910723419091	0.346628844475446	-2.75196579460272	0.00592387080387789	0.209543932001291
ENSG00000143340	FAM163A	14.7711450636326	1.3016640616738	0.473178168351707	2.75089627699453	0.00594324584272907	0.209707302023231
ENSG00000215005	HSPD1P7	5.49448060304189	1.20354356569881	0.437610984651368	2.75025903807611	0.00595481698990026	0.20993538765337
ENSG00000234353	NA	16.6157454905568	-0.794914305488231	0.289115138963541	-2.74947312803455	0.00596911570119273	0.210259159493513
ENSG00000229124	VIM-AS1	89.9032342507685	0.439661294391121	0.15996285475936	2.74852118044857	0.00598647669916487	0.210690152116926
ENSG00000165805	C12orf50	7.1733939929946	1.26405652185809	0.460211267334642	2.74668747068928	0.00602004698027239	0.210704976332664
ENSG00000267662	TSHZ3-AS1	12.6267393439584	1.25802963653184	0.457827538872132	2.74782430002141	0.00599921477897359	0.210704976332664
ENSG00000179935	LINC00652	29.4265800789761	-0.9086337123579	0.330687883680593	-2.74770790584979	0.00600134469346688	0.210704976332664
ENSG00000044524	EPHA3	4087.54184671804	0.994467502571515	0.362064072020925	2.74666165306245	0.00602052083975193	0.210704976332664
ENSG00000206859	RNU6-767P	16.0517124933194	1.20983507663805	0.440422305139389	2.74698865729598	0.00601452145107209	0.210704976332664
ENSG00000261617	LINC02177	5.75137992076414	1.48337173561301	0.540106417485957	2.7464434555651	0.00602452700223904	0.210704976332664
ENSG00000204253	HNRNPCP2	51.1170797712994	0.522238016069879	0.190163381308451	2.74625962410077	0.00602790405933815	0.210704976332664
ENSG00000181045	SLC26A11	529.675024563003	-0.468772305463168	0.170615775024241	-2.74753202273685	0.00600456449771456	0.210704976332664
ENSG00000115368	WDR75	1915.23446810506	0.328030965540733	0.119480421833344	2.7454788031991	0.00604226706354794	0.210900736542451
ENSG00000226084	RPL17P6	56.1430822459487	0.726916917821665	0.264776570083253	2.74539744054054	0.00604376548147534	0.210900736542451
ENSG00000105514	RAB3D	257.859220982023	-0.570427821237218	0.207806790299196	-2.74499125084377	0.00605125109497486	0.210982848821995
ENSG00000165186	PTCHD1	31.3716832447747	1.0942552298761	0.398746823661399	2.74423560250175	0.00606519905808155	0.211289947186914
ENSG00000234722	LINC01287	110.348418031678	1.72555898187394	0.629022394927625	2.74323934376371	0.00608363253220419	0.211573504654245
ENSG00000225606	NA	9.40512748741313	-1.30771104988334	0.476692634439387	-2.74330030591152	0.00608250312022351	0.211573504654245
ENSG00000165269	AQP7	14.5717301363224	-1.02942553525075	0.375406144167568	-2.74216485596798	0.00610357000297981	0.212087448953923
ENSG00000008056	SYN1	91.9013100880294	-0.989224166503743	0.360937133853129	-2.74071042772306	0.00613065113346018	0.212692373302476
ENSG00000261751	NA	1.43432740128708	2.24318593198838	0.818494703562479	2.74062363778894	0.00613227055887766	0.212692373302476
ENSG00000109511	ANXA10	20.2117583981557	1.02829266891335	0.375234926922834	2.74039700234199	0.00613650119777013	0.212692373302476
ENSG00000006025	OSBPL7	492.513034458484	-0.521429066462258	0.19034821835682	-2.73934303648068	0.00615621029713554	0.213195734359183
ENSG00000184271	POU6F1	597.272586876192	-0.545741540830969	0.199251179854611	-2.73896265622709	0.00616333737239638	0.213262886672641
ENSG00000227463	NA	3.00320870535443	1.29991136078352	0.474917932242172	2.73712840163016	0.00619780968134741	0.213378025603977
ENSG00000170298	LGALS9B	10.2418871425856	1.18138178809832	0.431398884036873	2.73849059840717	0.0061721925153598	0.213378025603977
ENSG00000230531	MTND5P7	2.73815940881597	2.61783484740977	0.956263177709334	2.73756734383585	0.00618954459841162	0.213378025603977
ENSG00000135549	PKIB	134.45925999327	0.820364687845146	0.299697066668483	2.73731303734318	0.00619433186438253	0.213378025603977
ENSG00000244274	DBNDD2	73.2100642144282	-0.770941910537809	0.281596601460991	-2.73775289381327	0.00618605376167749	0.213378025603977
ENSG00000108557	RAI1	3855.72888669826	0.746835792177547	0.272818226916363	2.73748495699484	0.00619109514834655	0.213378025603977
ENSG00000286575	NA	9.70192162120248	-0.903553567119932	0.330244852853722	-2.73601105153379	0.00621889373969171	0.213454160640886
ENSG00000172006	ZNF554	168.295637640648	-0.481707593601352	0.176109881360844	-2.73526726540884	0.00623296453678038	0.213454160640886
ENSG00000163492	CCDC141	391.921600631037	-1.24598206102631	0.455554735287924	-2.73508749774889	0.00623636964336255	0.213454160640886
ENSG00000155093	PTPRN2	225.295760065844	-0.93396946237964	0.341312832036889	-2.73640301422566	0.006211490180274	0.213454160640886
ENSG00000238207	NA	3.79074975201028	1.59689547212117	0.583504059522355	2.73673412560035	0.00620524219093456	0.213454160640886
ENSG00000100453	GZMB	96.408094392215	1.15349219380805	0.421676211973538	2.73549268622351	0.00622869704692773	0.213454160640886
ENSG00000101230	ISM1	524.789228328772	-1.2652079831505	0.462448009059031	-2.73589237788024	0.00622113686490315	0.213454160640886
ENSG00000248323	LUCAT1	378.235224001062	1.05367847713939	0.385510050929193	2.73320624092605	0.0062721044577301	0.213688710648479
ENSG00000159247	TUBBP5	27.3337895446949	-1.33600266733257	0.488874654794635	-2.73281229499163	0.00627961083181362	0.213688710648479
ENSG00000148488	ST8SIA6	166.695337270496	1.02479264089755	0.374891490452483	2.73357135863675	0.00626515459912628	0.213688710648479
ENSG00000073910	FRY	1267.94099386062	-0.723118488578788	0.264504046302062	-2.73386550674159	0.00625956065931878	0.213688710648479
ENSG00000275413	NA	72.0177252684685	0.904951554102941	0.331016188015236	2.73385890741176	0.00625968611226347	0.213688710648479
ENSG00000286208	NA	35.8541434147235	2.15234564099122	0.787453420635564	2.73329899215376	0.0062703383207665	0.213688710648479
ENSG00000204934	ATP6V0E2-AS1	94.7518566215332	-0.680736870682792	0.249089011884183	-2.73290606250953	0.00627782342205567	0.213688710648479
ENSG00000124422	USP22	10219.3139433224	0.661169546043757	0.241981238479264	2.73231739038485	0.00628905236550262	0.213832982290088
ENSG00000240103	NA	1.63523014861815	2.42537579831702	0.888154909400466	2.73080267039702	0.00631802886211066	0.214265234513316
ENSG00000287872	NA	52.3477740801678	-1.10305734155463	0.403851265243371	-2.73134551377448	0.00630763051650159	0.214265234513316
ENSG00000265683	SYPL1P2	7.04512967164933	0.976809073288161	0.357773270804552	2.7302460887912	0.00632870638468646	0.214265234513316
ENSG00000123297	TSFM	44.8822127455295	-0.670647638025981	0.24563693752301	-2.73023937193142	0.00632883534078092	0.214265234513316
ENSG00000260995	NA	16.9277827531493	1.58365576818655	0.580089341937627	2.73002045322328	0.00633303962667379	0.214265234513316
ENSG00000287397	NA	14.0193181796112	1.58813726757383	0.581725795393772	2.73004443012332	0.0063325790330109	0.214265234513316
ENSG00000179695	OR6C2	1.76603804441146	2.74142642167305	1.0046840198756	2.72864539242149	0.00635950489600801	0.214807040065901
ENSG00000158874	APOA2	7.89960677757133	1.12139536253299	0.41096278352499	2.72870295678441	0.00635839498376736	0.214807040065901
ENSG00000148482	SLC39A12	5.46269348809493	1.10676377636667	0.405818802580308	2.72723631662594	0.00638672804920464	0.215549449851113
ENSG00000224310	LINC01567	4.54588393573086	1.9127706363151	0.701462760620444	2.72683133545572	0.00639457160690632	0.215637124729367
ENSG00000125648	SLC25A23	664.813849380177	-0.864033008375439	0.316928312004675	-2.72627271104354	0.00640540510618149	0.215648638574777
ENSG00000141750	STAC2	100.232421118527	-1.28782094026943	0.472328910593658	-2.72653422516695	0.00640033146357981	0.215648638574777
ENSG00000284526	NA	17.7845215213522	-0.715057523336072	0.26244808992969	-2.72456745075812	0.00643857773675547	0.216588064668418
ENSG00000174606	ANGEL2	1015.96849650451	0.322605684412232	0.118433185765191	2.72394669051494	0.00645069178005082	0.216818141457522
ENSG00000136108	CKAP2	1790.19356170183	0.556727225952892	0.204465372130078	2.72284358056831	0.00647226941014979	0.217188227463696
ENSG00000210144	MT-TY	28.4304167969448	-1.70022850592638	0.624423141915045	-2.72287875287893	0.00647158041336609	0.217188227463696
ENSG00000137726	FXYD6	629.345855609478	-0.895662032972502	0.329034388944901	-2.72209247138143	0.00648699878445078	0.217504942114533
ENSG00000143867	OSR1	76.6297146220136	-1.12436505595476	0.413924258862366	-2.71635457908405	0.00660051848047551	0.21853371348044
ENSG00000162676	GFI1	180.113369338976	-0.958953532643843	0.35302231662535	-2.71641051424391	0.00659940327938529	0.21853371348044
ENSG00000250501	NA	11.6651373025592	1.19760452868383	0.440916094532262	2.71617331173698	0.00660413364274564	0.21853371348044
ENSG00000182919	C11orf54	410.937496703104	-0.356651346829781	0.131302630983279	-2.71625438240608	0.0066025165643689	0.21853371348044
ENSG00000172046	USP19	1902.44399414164	-0.347892236483341	0.128085232732531	-2.7160994992281	0.0066056062557497	0.21853371348044
ENSG00000234460	NA	10.1253441598669	2.33138958025891	0.857797484368943	2.71787877994775	0.00657019042316089	0.21853371348044
ENSG00000130768	SMPDL3B	41.9884097604501	-1.08739732381695	0.39978588588388	-2.71994925837074	0.00652919345776759	0.21853371348044
ENSG00000286751	NA	4.87562546554853	2.22703479731785	0.819344101467135	2.71807021412625	0.00656639019917753	0.21853371348044
ENSG00000277475	NA	6.10637116879739	-1.30740367986453	0.481320676373099	-2.7162840576811	0.00660192473468528	0.21853371348044
ENSG00000275896	PRSS2	2.5866338187589	-1.95408539552677	0.719048573154307	-2.71759859970881	0.00657575594071313	0.21853371348044
ENSG00000279233	NA	98.7608667633187	-0.638686172504455	0.234945648163922	-2.71844223332387	0.00655901077438098	0.21853371348044
ENSG00000285976	NA	40.5233388126868	-1.01229005391353	0.372617278285118	-2.71670186249106	0.00659359729494937	0.21853371348044
ENSG00000026559	KCNG1	480.378207390955	-0.988601009982482	0.363735755546208	-2.71790989724928	0.0065695725685993	0.21853371348044
ENSG00000152253	SPC25	150.583871150839	0.575157747385079	0.21158154815768	2.71837384872733	0.00656036670105417	0.21853371348044
ENSG00000249238	BCL9P1	7.98041437730341	1.56986455846376	0.577900806700068	2.71649483832357	0.00659772239757182	0.21853371348044
ENSG00000211673	IGLV3-1	85.1299236971983	-1.81642406133043	0.667793290763157	-2.72003939910001	0.00652741384430851	0.21853371348044
ENSG00000197462	NA	3.63684530356275	1.77613816965962	0.653959284765759	2.71597668392431	0.00660805716438045	0.21853371348044
ENSG00000157978	LDLRAP1	1462.2137179816	-0.508643101813256	0.187366319440302	-2.71469868935178	0.00663360945826675	0.218675047314331
ENSG00000275212	LINC02826	3.76719586640983	2.28789027539148	0.842737392636799	2.71483180333676	0.00663094383134738	0.218675047314331
ENSG00000253374	NA	5.36895030337883	1.5584641244624	0.573974790652152	2.71521354220395	0.00662330479539999	0.218675047314331
ENSG00000183111	ARHGEF37	173.829099588452	-0.680908702285086	0.250771096739731	-2.71525989692418	0.00662237772284499	0.218675047314331
ENSG00000212993	POU5F1B	16.3780573663393	1.11633509878661	0.411551445551675	2.71250438032162	0.00667768988133065	0.219424298922349
ENSG00000222659	RNU2-8P	2.22611305234689	2.06484853047218	0.761102749922642	2.71296947840754	0.00666832481703395	0.219424298922349
ENSG00000250397	NA	52.8116642860706	-0.73920126965564	0.272493216114773	-2.71273274320448	0.00667309016384435	0.219424298922349
ENSG00000287188	NA	38.0000051130764	0.872349519503208	0.321578604253052	2.71271007450717	0.00667354663257753	0.219424298922349
ENSG00000226539	MLXP1	3.15710672063309	1.50769027339654	0.555977190392553	2.71178440311917	0.00669221042907474	0.219550434244194
ENSG00000286826	NA	20.1950590140037	1.23541943600302	0.455545836995633	2.71195417820242	0.00668878383888987	0.219550434244194
ENSG00000125462	MIR9-1HG	49.1108392753865	0.958008395905982	0.353331217263739	2.71136075471897	0.00670076785671689	0.219586531904834
ENSG00000250891	LINC02208	21.0837214537929	1.08771713700555	0.401193817160777	2.71120114637671	0.00670399439366938	0.219586531904834
ENSG00000200225	RNA5SP382	1.98944108314971	3.67719881963747	1.35693545095033	2.70992906631052	0.00672975988791652	0.220254967924032
ENSG00000008118	CAMK1G	20.6929913181116	1.12582589205853	0.41565495394465	2.7085588211429	0.00675761322345843	0.220990617960784
ENSG00000232685	LINC00442	4.61428555149804	2.60996038250906	0.964010818296805	2.70739739946102	0.00678130282982165	0.221297054389586
ENSG00000133063	CHIT1	57.5861029069299	-1.15864808222145	0.427970581108425	-2.70730777620414	0.00678313398036535	0.221297054389586
ENSG00000102385	DRP2	112.185694539111	-0.941631744897748	0.347759759644749	-2.70770760210918	0.00677496830889202	0.221297054389586
ENSG00000174233	ADCY6	1624.5677533994	-0.44244205878061	0.163516328229894	-2.70579741833833	0.00681405999312507	0.222129709863118
ENSG00000231128	NA	16.1009009445427	0.743734986434988	0.274991523546893	2.70457422411481	0.00683919885195975	0.222420053170498
ENSG00000131480	AOC2	1270.85654577271	-1.18266917059819	0.437273639031977	-2.70464319142665	0.00683777923488676	0.222420053170498
ENSG00000226798	NA	5.29346311977635	1.31638011749172	0.48665076937966	2.70497901230019	0.00683087051039493	0.222420053170498
ENSG00000101132	PFDN4	807.385923420018	0.580780965222967	0.214832215425894	2.70341654333173	0.0068630680165176	0.222843710075031
ENSG00000185236	RAB11B	1617.85076493297	-0.753497827890048	0.278719396277453	-2.70342802816628	0.00686283085407251	0.222843710075031
ENSG00000148341	SH3GLB2	1426.29211379365	-0.516590028002563	0.191112544644736	-2.70306707999135	0.00687028797496627	0.22290207402284
ENSG00000242802	AP5Z1	1859.86589126489	-0.633864122056804	0.234548129729493	-2.7024906264989	0.00688221249317391	0.223112861953391
ENSG00000169758	TMEM266	81.9128142563953	-0.539281502663681	0.199590892145868	-2.70193442629414	0.00689373567445052	0.223310317076152
ENSG00000226015	CCT8P1	87.0646357160397	-0.590279995434541	0.218487038839006	-2.70167053648199	0.00689920892110792	0.223311638677152
ENSG00000102786	INTS6	2540.8986725126	0.508571939159773	0.188302243842805	2.70082782223419	0.00691671351227898	0.223390589913186
ENSG00000048462	TNFRSF17	16.5936972372899	-1.13301151800902	0.419553127194107	-2.70051977823736	0.00692312205438309	0.223390589913186
ENSG00000189134	NKAPL	42.9471395594685	0.913151317998726	0.338057493010901	2.70117165534704	0.00690956670811659	0.223390589913186
ENSG00000211818	TRAV39	10.7943251034314	-1.15182061806662	0.426520119581283	-2.70050711604735	0.00692338559246356	0.223390589913186
ENSG00000271547	NA	1.98288174621184	-1.075109380227	0.398401639271588	-2.698556617871	0.00696408907226723	0.223933860410875
ENSG00000261182	NA	2.66241208936396	2.83384968119182	1.05012532849915	2.69858235420527	0.00696355060372941	0.223933860410875
ENSG00000170260	ZNF212	466.973729387616	-0.411493019208409	0.15247968025004	-2.69867446294242	0.00696162376477927	0.223933860410875
ENSG00000287470	NA	25.8864710947791	-1.15128840576608	0.426656656405402	-2.69839550955498	0.00696746071144839	0.223933860410875
ENSG00000158816	VWA5B1	9.03627952333822	1.86802361893196	0.692067214011873	2.69919392381434	0.00695076603425628	0.223933860410875
ENSG00000121104	FAM117A	358.171323553208	-0.445419224372055	0.16510483125313	-2.69779643025201	0.00698001097658122	0.223986972064266
ENSG00000007174	DNAH9	82.3585062276911	1.43007110828345	0.530061094465109	2.69793637604464	0.00697707740033678	0.223986972064266
ENSG00000206924	RNU6-689P	3.64351412942873	-0.732753068867833	0.27165320195798	-2.69738425163557	0.00698865759801071	0.22408950692779
ENSG00000237054	PRMT5-AS1	19.2452543426499	0.794524383850087	0.294690289221654	2.69613357789498	0.00701495295574346	0.224389792492604
ENSG00000198967	OR10Z1	4.11127891411642	1.70810696134262	0.633587326099052	2.69592981264209	0.00701924551800068	0.224389792492604
ENSG00000282608	ADORA3	143.666243228051	0.864813702628882	0.320788401578447	2.69590078186601	0.00701985727845594	0.224389792492604
ENSG00000169427	KCNK9	7.75734236289047	1.20224687800656	0.445919611989287	2.69610675485482	0.00701551788085509	0.224389792492604
ENSG00000179364	PACS2	2627.33557019895	-0.538080921307874	0.199637825768505	-2.69528542116973	0.0070328359356714	0.224629981979522
ENSG00000135637	CCDC142	603.173117784616	-0.362341547459248	0.134485007012222	-2.6942895383596	0.00705388589684679	0.224725679198374
ENSG00000285984	NA	5.68621945431935	-1.445078228669	0.536560844606539	-2.69322341202269	0.00707648327938011	0.224725679198374
ENSG00000213088	ACKR1	119.497197778525	-1.74908290175221	0.649454892323932	-2.69315532521974	0.00707792863813789	0.224725679198374
ENSG00000087586	AURKA	916.055331333981	0.559333045906857	0.207594117799857	2.69435883749902	0.00705241929255688	0.224725679198374
ENSG00000226049	TLK2P1	19.8745278753177	0.589628556180843	0.218920811395788	2.69334172672533	0.00707397230419487	0.224725679198374
ENSG00000174080	CTSF	1753.96801097205	-0.761010327275522	0.282530569157881	-2.69355039896678	0.00706954563418665	0.224725679198374
ENSG00000090382	LYZ	2112.13495771513	-0.911023783354773	0.338283453466996	-2.69307816867151	0.00707956685143391	0.224725679198374
ENSG00000078081	LAMP3	466.064093127282	-1.46671723569416	0.54454126455295	-2.69349144164178	0.00707079607363877	0.224725679198374
ENSG00000214517	PPME1	1257.67751729188	-0.372416914466481	0.138318592936714	-2.6924573664285	0.00709276032400013	0.224970755122433
ENSG00000042445	RETSAT	1123.8536898144	-0.313398870804586	0.11642161195611	-2.69193035158055	0.00710397791930641	0.225051876655471
ENSG00000223566	TNRC18P2	4.73383172532083	1.40457464650889	0.521793115548584	2.6918228789435	0.00710626744590461	0.225051876655471
ENSG00000277544	NA	8.48821826679756	1.20118407936784	0.446301192640236	2.69142027665635	0.00711485011136212	0.225150225964405
ENSG00000140470	ADAMTS17	447.503160608396	-1.01356189936638	0.376652558006718	-2.6909730939576	0.00712439404883199	0.225278820127182
ENSG00000250708	LINC02269	4.50036798942418	1.80821752118698	0.672290830421535	2.68963585306259	0.00715300254574833	0.225648723396588
ENSG00000199568	RNU5A-1	884.076525678786	1.8000427929153	0.669285474294059	2.68949926757924	0.00715593040782978	0.225648723396588
ENSG00000075945	KIFAP3	2809.05087524581	0.450524437696688	0.16751854037834	2.68940044892453	0.00715804936651059	0.225648723396588
ENSG00000283434	CSNKA2IP	4.11949749185196	1.45508495966218	0.540989078764139	2.68967529434466	0.00715215727802428	0.225648723396588
ENSG00000272815	NA	1.90223274618348	2.46485815161414	0.916774353766794	2.6886203147881	0.00717479749069763	0.22600337199242
ENSG00000274816	MIR6772	3.92199608236794	-0.998234616686179	0.371320856819547	-2.68833435653548	0.00718094532151336	0.226023827972014
ENSG00000186051	TAL2	6.58240292002059	-0.964567144034134	0.358962845872866	-2.68709465373404	0.00720765247282586	0.226690872379841
ENSG00000279861	NA	47.69130661981	-0.5309935151018	0.197658042678122	-2.68642503946324	0.00722211515022013	0.226972085229434
ENSG00000132329	RAMP1	231.145534384537	-1.05371811304179	0.392292723539238	-2.68605061938243	0.00723021341831493	0.22705300457347
ENSG00000189308	LIN54	978.954723929728	0.387240152969518	0.144222969565246	2.68501025971686	0.00725275797890339	0.227587116212811
ENSG00000167701	GPT	84.8605467367018	-0.770669883521422	0.287110991918676	-2.68422284487009	0.00726986315348858	0.227815166944183
ENSG00000261436	NA	2.82916458440561	2.233976601486	0.832279742944475	2.68416553499493	0.00727110951980849	0.227815166944183
ENSG00000253141	NA	21.2279831533166	-1.08646377587499	0.404912339546549	-2.68320737543265	0.00729197584681093	0.228157622105974
ENSG00000204778	ZNG1DP	27.2649970539235	0.633499251222854	0.236124847637088	2.68289956589622	0.00729869056533815	0.228157622105974
ENSG00000198208	RPS6KL1	197.524541108998	-0.66120942734842	0.24644561798675	-2.68298309683871	0.0072968678293047	0.228157622105974
ENSG00000240361	OR4G11P	2.45009980970376	2.51370468666846	0.937076064077547	2.68249802020387	0.00730745843279037	0.228254111339024
ENSG00000126062	TMEM115	933.510986572175	-0.57607268020161	0.214772194225586	-2.68224982418595	0.00731288259015483	0.228254111339024
ENSG00000257242	LINC01619	106.693345056391	-0.861314631660167	0.321366330505322	-2.68016450356147	0.0073585987453161	0.229506766785819
ENSG00000148835	TAF5	246.476844328441	0.28742440942323	0.107266660723821	2.67953162225549	0.00737252392688291	0.229592682623012
ENSG00000233288	NA	5.87062047591312	1.88110563459503	0.701968478212418	2.67975798483903	0.00736754059565045	0.229592682623012
ENSG00000214344	OR4F13P	2.74458118218799	2.05764348573689	0.768056207030043	2.67902722079871	0.0073836391108195	0.229764763761134
ENSG00000150455	TIRAP	199.993059999993	-0.385459787672456	0.143947260158566	-2.67778481679922	0.00741108134265472	0.230270083713158
ENSG00000226943	ALG1L5P	40.6153516662983	-1.25565182846118	0.468893685265031	-2.67790304693793	0.00740846594110417	0.230270083713158
ENSG00000152785	BMP3	1060.99965440177	1.12135303622703	0.418963483439215	2.67649349060685	0.00743970109374602	0.230984737810134
ENSG00000205682	NA	10.8825104502921	1.40070621112799	0.523499012598417	2.67566161046896	0.0074581905689475	0.231212205793491
ENSG00000161847	RAVER1	693.280931237235	-0.542892441473629	0.202900555798729	-2.67565773458089	0.00745827681130147	0.231212205793491
ENSG00000066032	CTNNA2	37.1270355081298	1.34791460651324	0.504446107700057	2.67206860344081	0.00753852348041015	0.23167724161842
ENSG00000205903	ZNF316	1771.39646678342	-0.645703593520143	0.241549961027699	-2.67316786462284	0.00751386407404583	0.23167724161842
ENSG00000088826	SMOX	1127.35632322963	-0.818452106257002	0.306217360978059	-2.67278152892071	0.0075225223749848	0.23167724161842
ENSG00000248174	LINC02268	24.6544188138685	1.3588234712744	0.508094528776835	2.67435170881602	0.00748738815721164	0.23167724161842
ENSG00000258659	TRIM34	5.27685772026478	0.821342642089539	0.307378328357485	2.67209027545464	0.00753803661807474	0.23167724161842
ENSG00000213149	CNN2P9	9.21284904288248	-0.637867383999569	0.238784543684373	-2.67130934924627	0.00755559795151443	0.23167724161842
ENSG00000184584	STING1	545.790455431573	-0.565516051190753	0.211479917769422	-2.67408866598548	0.00749326370168715	0.23167724161842
ENSG00000254126	CD8B2	10.5086781834177	1.36265302284237	0.509631650656595	2.67379983383443	0.0074997200602577	0.23167724161842
ENSG00000108395	TRIM37	1238.46519732935	0.336791466899331	0.126075010917334	2.67135782459032	0.0075545067794792	0.23167724161842
ENSG00000147378	FATE1	6.5673380470101	-0.922872489608026	0.345337517601516	-2.67237830403625	0.00753156872548074	0.23167724161842
ENSG00000273791	BNIP3P47	10.4396162915825	1.11177451550609	0.416206208697398	2.67121078992458	0.00755781694140416	0.23167724161842
ENSG00000164162	ANAPC10	170.43266010959	0.400507170699745	0.149886908707464	2.67206238459037	0.00753866319224748	0.23167724161842
ENSG00000211594	IGKJ4	3.76333244984733	-2.19517968703865	0.821505456645068	-2.67214255155833	0.00753686235011244	0.23167724161842
ENSG00000251610	EVA1CP6	3.37733923612665	-2.71150667612086	1.01486904763299	-2.67177985420383	0.0075450129301789	0.23167724161842
ENSG00000170848	PSG6	4.28267390757823	1.77003477647545	0.662281742513411	2.67263109165297	0.00752589629512381	0.23167724161842
ENSG00000134588	USP26	2.54922475223818	1.63201622142201	0.611446009195709	2.669109286638	0.00760526998559017	0.231865649302095
ENSG00000135047	CTSL	5371.68053216516	0.767319796653719	0.287526565425376	2.66869183206958	0.00761472806475364	0.231865649302095
ENSG00000100122	CRYBB1	25.0928962623536	0.904435519140148	0.338716330430223	2.67018575098334	0.00758092959338148	0.231865649302095
ENSG00000143036	SLC44A3	261.982414290719	-0.610513885101642	0.228629629952407	-2.67031830138872	0.00757793727429445	0.231865649302095
ENSG00000006555	TTC22	27.8294552319343	-1.13784571182637	0.426342836616967	-2.66885148312843	0.00761110967855444	0.231865649302095
ENSG00000184986	TMEM121	100.367980004913	-0.999783821283834	0.374462495895044	-2.66991710049398	0.00758699761483196	0.231865649302095
ENSG00000233765	CDRT15P12	1.61191451866444	-1.44598518021412	0.541823007628132	-2.66874082469112	0.00761361751525872	0.231865649302095
ENSG00000176842	IRX5	774.536706421745	-0.821927594550586	0.307980254809123	-2.66876717489565	0.00761302027707124	0.231865649302095
ENSG00000079112	CDH17	17.8732099333323	1.05921753332876	0.396708332690222	2.6700158429893	0.00758476680745169	0.231865649302095
ENSG00000171345	KRT19	209.879348621704	-2.03378822982242	0.762233314512098	-2.6681964578316	0.00762596521354242	0.232035937848326
ENSG00000227406	RNF6P1	2.46095844428985	2.20404308537397	0.82612849335967	2.66791800923201	0.00763228811027653	0.23205655869019
ENSG00000286406	NA	39.2613495183075	1.15365113702828	0.432505858868171	2.6673653393905	0.00764485183241244	0.232266758518092
ENSG00000272405	NA	35.2093237579156	-0.986558930977765	0.369969212952164	-2.66659737199626	0.00766234064330009	0.232465918202002
ENSG00000258897	EGLN3-AS1	1.29101722968536	1.78604574261353	0.669788707989562	2.66658085051108	0.00766271727841276	0.232465918202002
ENSG00000227355	NA	29.896646097364	0.977721445294756	0.366716470925126	2.66615088989112	0.00767252479254969	0.232591796937566
ENSG00000215397	SCRT2	2.41186483377333	2.21753505411698	0.831961110627883	2.66543114310162	0.00768896758736721	0.232918489767063
ENSG00000234575	CTSLP8	6.66357210314848	2.12142347900392	0.796132429843015	2.66466155564374	0.00770658393613401	0.233280225230236
ENSG00000251443	LINC02160	4.33494160829803	1.21111514153106	0.45486126944736	2.66260335377097	0.00775387535215649	0.233679291862974
ENSG00000261738	MIR3976HG	2.77744708203941	2.38417110128552	0.895425715780054	2.66261182727876	0.0077536801240011	0.233679291862974
ENSG00000167419	LPO	8.32323996763285	1.39402269046886	0.523433012411132	2.66323036074371	0.00773944110995884	0.233679291862974
ENSG00000095917	TPSD1	24.7307736821626	-1.64233685238346	0.616632025367346	-2.66339856643851	0.00773557296794174	0.233679291862974
ENSG00000139998	RAB15	610.443158388875	-0.44491565481162	0.16709468385247	-2.66265595382103	0.00775266352728357	0.233679291862974
ENSG00000141527	CARD14	101.527984863252	-0.789941733036351	0.29657817136461	-2.66351946740276	0.00773279373931473	0.233679291862974
ENSG00000167355	OR51B5	17.2848774373218	1.58543422300748	0.595538359700002	2.66218656982252	0.00776348342055257	0.233797445398282
ENSG00000266691	NA	2.15533826809578	2.64591403026602	0.994048941467405	2.66175428582033	0.00777346007890842	0.233926517908996
ENSG00000199366	NA	10.9579067291723	1.24491144485855	0.46777531413062	2.66134489626129	0.00778291894721767	0.234039831136267
ENSG00000286408	NA	32.5387601347863	0.725283060303334	0.272585912720876	2.66075034129153	0.0077966743915603	0.234282086413647
ENSG00000226609	SNX30-DT	17.9587640162372	0.697389465454419	0.26216200305538	2.66014699814106	0.00781065541979354	0.234363803076673
ENSG00000237468	ADGB-DT	2.60788073668059	2.14067708455361	0.804723190165214	2.66014091642384	0.00781079646325546	0.234363803076673
ENSG00000117013	KCNQ4	37.8862506408589	-0.956888886419366	0.359910938635104	-2.65868242306886	0.00784468691123693	0.23520900427441
ENSG00000070423	RNF126	754.92128028732	-0.645812756783574	0.242962697997429	-2.65807369652443	0.00785887057594242	0.235290976257597
ENSG00000286975	NA	12.0803987237266	0.769261399987676	0.289439458213303	2.65776271395854	0.00786612550371898	0.235290976257597
ENSG00000105261	OVOL3	12.2413998221383	-0.831689055501549	0.312949396249908	-2.65758319225961	0.00787031630511096	0.235290976257597
ENSG00000261889	NA	23.3206273837437	1.0449277058503	0.393161631192042	2.65775605488803	0.00786628091909294	0.235290976257597
ENSG00000261599	HERC2P8	11.1915216346601	1.41483108878743	0.532604298625563	2.65643948507089	0.00789706229458751	0.235904080619379
ENSG00000108474	PIGL	1165.36988503313	0.792187445740389	0.298239108901461	2.65621584190733	0.00790230177373403	0.235904080619379
ENSG00000236104	ZBTB22	6.72002063847073	-0.947995008810569	0.356980164205835	-2.65559575535394	0.00791684535882649	0.236166735968999
ENSG00000141027	NCOR1	12791.7713183987	0.730852614240668	0.275502187460952	2.65280149307074	0.0079826801773093	0.236415010121508
ENSG00000230037	UBBP1	3.26050253299977	0.959797086065978	0.361773096815673	2.65303610056721	0.00797713386376986	0.236415010121508
ENSG00000241539	NA	10.1409526846571	-1.32664664883021	0.499737617735694	-2.65468638290876	0.00793821724970471	0.236415010121508
ENSG00000273702	NA	48.7804854082356	0.641792638621367	0.241840920452208	2.65378016847317	0.00795956630894918	0.236415010121508
ENSG00000131873	CHSY1	3786.02166653548	-0.492829284100415	0.18571004821903	-2.65375669667138	0.00796011995204996	0.236415010121508
ENSG00000236240	GPC5-IT1	1.91718721598073	2.17993953721469	0.821366589436736	2.65403970072561	0.00795344686841986	0.236415010121508
ENSG00000174343	CHRNA9	12.6726896786218	1.39870684795168	0.527011953865762	2.65403248957034	0.00795361684136864	0.236415010121508
ENSG00000237321	NA	7.82140493032527	1.71990987481171	0.648307507624169	2.65292296415725	0.00797980807029312	0.236415010121508
ENSG00000138587	MNS1	315.632747474779	0.538056598957132	0.202695233109545	2.65451037354363	0.00794235975017941	0.236415010121508
ENSG00000079435	LIPE	144.036773606891	-0.684209583771272	0.257888392092444	-2.65312284209367	0.00797508409694027	0.236415010121508
ENSG00000129038	LOXL1	1979.71174949795	-0.986249367391208	0.371889188005334	-2.65199795853453	0.00800170256953582	0.236467280751911
ENSG00000203690	TCP10L3	1.80640038619605	2.9065977732656	1.09589801506841	2.65225206479104	0.00799568262746132	0.236467280751911
ENSG00000279376	NA	6.66119085048146	1.49580554592201	0.564012984445136	2.65207643649118	0.00799984294281688	0.236467280751911
ENSG00000243969	NA	2.77575817458969	1.67088769811061	0.630251758220373	2.65114325555974	0.008021980832036	0.236896239987431
ENSG00000180458	NA	34.0661009988688	1.17268163870292	0.442522466989261	2.64999344933007	0.00804933315322333	0.237362939691213
ENSG00000287244	NA	6.55697324767116	1.39376933423019	0.525914363373889	2.65018305506767	0.00804481695004896	0.237362939691213
ENSG00000116745	RPE65	7.32702385472457	1.4428941957054	0.544736328277711	2.64879377563709	0.00807796073433533	0.238036366957937
ENSG00000147246	HTR2C	15.1145386214644	1.66150007857372	0.627338163372604	2.64849195470814	0.00808517736406585	0.238078356665226
ENSG00000090020	SLC9A1	1249.00435775186	-0.49229329104053	0.185978187534016	-2.6470485467576	0.00811976954761749	0.238584250746185
ENSG00000277978	NA	26.9573113086368	0.539427346071855	0.203753720513884	2.64744783413709	0.00811018714262692	0.238584250746185
ENSG00000250049	NA	46.7293787231657	1.45228913019219	0.548600180458456	2.64726331110305	0.0081146142092077	0.238584250746185
ENSG00000067829	IDH3G	1268.50878887188	-0.576935893288721	0.218079725984588	-2.64552741289438	0.00815636779993577	0.239240723359575
ENSG00000229436	NA	41.1619750957991	-1.13496699604313	0.429035053295295	-2.64539456001504	0.00815957122023315	0.239240723359575
ENSG00000171033	PKIA	285.015547262152	0.840624581428571	0.317747518339353	2.64557402626442	0.00815524410000111	0.239240723359575
ENSG00000133597	ADCK2	592.205680558552	-0.516024801033367	0.195166182091546	-2.64402774857438	0.0081925939617087	0.23952557609101
ENSG00000179163	FUCA1	1126.1790951958	-0.566389565606973	0.214203370011058	-2.6441673890459	0.00818921471190117	0.23952557609101
ENSG00000231013	SCTR-AS1	32.873121583518	-1.99378937596535	0.754017386152622	-2.64422202005005	0.00818789300052555	0.23952557609101
ENSG00000154803	FLCN	2743.94628644459	0.734296593829319	0.277690225097864	2.64430119414732	0.00818597784637434	0.23952557609101
ENSG00000175931	UBE2O	2012.68522060542	-0.470083062050743	0.177921144266319	-2.64208654901131	0.00823969972864269	0.239709367831079
ENSG00000215939	MIR873	1.96807174778005	2.13849771757601	0.809179882948812	2.64279644444805	0.00822244514324776	0.239709367831079
ENSG00000179862	CITED4	83.9259047437795	-0.887892323094169	0.335959454934837	-2.64285558882808	0.00822100905123415	0.239709367831079
ENSG00000274070	CASTOR2	1149.46772888673	-0.520492027021514	0.196927258949954	-2.64306744427793	0.00821586680460513	0.239709367831079
ENSG00000154721	JAM2	737.777645551749	-0.685585982026541	0.25944721117728	-2.64248738275348	0.00822995316071478	0.239709367831079
ENSG00000105612	DNASE2	1173.40825613395	-0.660587853381969	0.250023100130755	-2.6421072814332	0.00823919535133131	0.239709367831079
ENSG00000211962	IGHV1-46	18.7199905109934	-2.06578635774714	0.781839762378152	-2.64221194310143	0.00823664956930569	0.239709367831079
ENSG00000250145	NA	1.58859847779612	1.76581489105927	0.668599040612573	2.64106704287435	0.00826453633260908	0.240092081289443
ENSG00000197632	SERPINB2	5.76404967637503	1.85500260160369	0.702315597061733	2.64126641835157	0.00825967400295891	0.240092081289443
ENSG00000278580	NA	1.83116076224504	2.04742768180465	0.775299576875597	2.64082135844268	0.00827053155834152	0.240096568339509
ENSG00000225411	NA	24.212031071839	1.23318736965366	0.467193149571374	2.63956646364582	0.00830121441599481	0.240647405499505
ENSG00000273145	NA	25.6052494506796	-0.666533910013794	0.252500620088238	-2.63973177484027	0.00829716665194451	0.240647405499505
ENSG00000185359	HGS	2913.86584228189	-0.443371658212649	0.168036881850376	-2.63853776224816	0.00832644264054837	0.240869160890234
ENSG00000275152	CCL16	1.75312409429648	-1.80694543678193	0.684815302653902	-2.6385879955944	0.00832520910967128	0.240869160890234
ENSG00000051341	POLQ	880.940120171642	0.643189118483407	0.24376158812739	2.6385991469143	0.0083249352998514	0.240869160890234
ENSG00000248210	LINC02355	3.76966599719709	1.76240662302414	0.668029534641669	2.63821662311606	0.00833433240302546	0.240927849571848
ENSG00000243715	CACNA2D3-AS1	4.02425637260385	-1.59229351894628	0.603696789242702	-2.63757162091868	0.00835019905861975	0.241216888758034
ENSG00000280303	ERICD	33.7882960728228	-0.706534359455654	0.267986215370068	-2.63645784347522	0.00837766092115526	0.241840244021018
ENSG00000166986	MARS1	3982.54806413712	-0.447819981923669	0.170038391756242	-2.63364042260315	0.0084474896705514	0.242155479698296
ENSG00000224893	LINC02840	6.57936622243344	1.48846455021715	0.56500520638034	2.63442625556121	0.00842796093043284	0.242155479698296
ENSG00000230923	LINC00309	5.03005686085021	1.5879294729099	0.602880268432876	2.6339051981873	0.00844090521487096	0.242155479698296
ENSG00000260254	NA	63.0063817640189	-1.88012725221455	0.713860460657277	-2.63374616725999	0.00844485945512353	0.242155479698296
ENSG00000113108	APBB3	527.838542766637	-0.448381230051133	0.17016355069511	-2.63500161003644	0.00841368840622491	0.242155479698296
ENSG00000248712	CCDC153	40.5090821899507	-0.672080962382249	0.255086208398057	-2.63472089143086	0.00842064934624451	0.242155479698296
ENSG00000071889	FAM3A	1171.82169002525	-0.70427421812412	0.267334412106862	-2.6344315816798	0.00842782870889732	0.242155479698296
ENSG00000282961	PRNCR1	69.4122455978846	1.24783057952516	0.473618204722433	2.63467613170922	0.00842175972279127	0.242155479698296
ENSG00000186301	MST1P2	129.359371752272	-0.708972016935024	0.269129270279564	-2.63431776186427	0.00843065470336727	0.242155479698296
ENSG00000134438	RAX	5.84033658362019	1.58014955420005	0.599732582942306	2.63475688855821	0.00841975644270495	0.242155479698296
ENSG00000167861	HID1	237.275065662685	-0.871308350799325	0.330898011579867	-2.63316284869552	0.00845937762367448	0.242185276559352
ENSG00000258084	NA	3.46124443461053	1.44668526547106	0.5494175500009	2.63312532602697	0.00846031228596662	0.242185276559352
ENSG00000170468	RIOX1	280.923211612959	-0.368921868698984	0.140151281072239	-2.63231178392745	0.00848059974660158	0.242297989275463
ENSG00000150667	FSIP1	42.2837618601595	0.63478438775726	0.241155803455742	2.63225839337413	0.00848193267733941	0.242297989275463
ENSG00000054796	SPO11	2.20785709808156	1.79008801643496	0.679966678997643	2.63261137894841	0.0084731236312937	0.242297989275463
ENSG00000175536	LIPT2	50.0743438567368	-0.42491596284894	0.161459856881818	-2.63171274306258	0.00849556594586533	0.242350610226708
ENSG00000279012	OR51B2	6.0129905112407	1.75654454061068	0.667446336405221	2.63173898005225	0.00849490995710467	0.242350610226708
ENSG00000253361	NA	31.7167520696532	-1.28146949083669	0.487163180939979	-2.63047278812019	0.00852661954691082	0.243067787596992
ENSG00000176401	EID2B	83.6609464382993	0.572160746560986	0.217684377897315	2.6283959928024	0.00857885849639047	0.243146820121132
ENSG00000249459	ZNF286B	208.761183983141	0.798195387649918	0.303698816078719	2.62824662261122	0.00858262670581074	0.243146820121132
ENSG00000234826	NA	3.8565128785003	1.8298085542886	0.695870419209797	2.62952484223494	0.00855042844553415	0.243146820121132
ENSG00000249425	LINC02477	2.25611166718632	1.75266352771174	0.666401968694402	2.63003954076774	0.0085374937551206	0.243146820121132
ENSG00000214114	MYCBP	453.699511381746	0.338180260413717	0.128667206937313	2.62833295649668	0.00858044855294441	0.243146820121132
ENSG00000250064	NA	4.61819452655953	1.8671176146241	0.710231759202763	2.62888499483598	0.00856653263100272	0.243146820121132
ENSG00000226926	PDZPH1P	3.56759985420277	1.52099021468605	0.578468701331763	2.62933882366391	0.00855510751513447	0.243146820121132
ENSG00000261210	CLEC19A	10.658681014821	1.16507115591235	0.443283032223079	2.62827825840633	0.00858182849603899	0.243146820121132
ENSG00000253766	NA	1.96149988861096	1.90928467258869	0.726095067366784	2.62952436726061	0.0085504403900182	0.243146820121132
ENSG00000177689	MAGEB10	13.3653593781634	2.27664563724088	0.866362199543487	2.6278219876635	0.00859334719073958	0.243209136614071
ENSG00000140564	FURIN	4158.96264624495	-0.539919677413705	0.205473055989048	-2.62769089024735	0.00859665934026433	0.243209136614071
ENSG00000206846	NA	3.53090997486239	1.20157471691599	0.457336074608631	2.62733421574987	0.00860567642574726	0.243296795621178
ENSG00000161249	DMKN	88.0082997301492	-1.55692125371767	0.592678420109274	-2.62692414788886	0.00861605379581601	0.243422765212789
ENSG00000217929	SEPTIN14P6	1.42388655134326	1.63755858920787	0.62346796423071	2.62653204840835	0.00862598690976331	0.243536019161841
ENSG00000272668	NA	233.397857121443	-0.656712596894796	0.250057137667141	-2.62625015635013	0.00863313444647102	0.243570526898479
ENSG00000279200	NA	7.71065133761379	1.33790192904664	0.509500565236304	2.62590862568744	0.00864180124665684	0.243647821568122
ENSG00000148513	ANKRD30A	5.58583301136777	2.15940274301548	0.822572397174448	2.62518259843519	0.00866025100823731	0.244000643040172
ENSG00000247151	CSTF3-DT	14.9898772410982	0.768011374426873	0.292587724768436	2.624892671197	0.00866762845317747	0.244041234811484
ENSG00000160882	CYP11B1	7.33188429406892	2.00493496451155	0.764031238218609	2.62415312911314	0.0086864721739688	0.244404388538902
ENSG00000152359	POC5	398.13953339092	0.330991493067725	0.126151102025115	2.6237701276825	0.00869624553179272	0.244440984733823
ENSG00000123473	STIL	999.118479611006	0.528807286895038	0.201555112654826	2.62363618530802	0.0086996657665503	0.244440984733823
ENSG00000287038	NA	20.0798501581123	1.80332318887991	0.687549983503638	2.62282485949673	0.00872040877682011	0.24485645053876
ENSG00000031823	RANBP3	1820.82117004507	-0.461747822498856	0.17609841976297	-2.62210088608615	0.00873895576998008	0.24488833373332
ENSG00000285557	NA	3.19381150720194	1.7685584777902	0.67448609631129	2.62208292722756	0.00873941629374026	0.24488833373332
ENSG00000253838	NA	3.42346721145409	-1.6448798351945	0.627234445855422	-2.62243224373816	0.00873046256850325	0.24488833373332
ENSG00000244731	C4A	116.48614524684	-0.966718533823289	0.36876960267433	-2.6214702264303	0.00875514093911717	0.245161838272677
ENSG00000245768	NA	5.63706025704123	1.01823604155182	0.388596305993225	2.62029264264178	0.00878543401661088	0.245842638611861
ENSG00000215367	TMED11P	54.6168144813896	1.32786651328582	0.506827995786769	2.61995494393422	0.00879413850177847	0.24591488452209
ENSG00000224411	HSP90AA2P	74.7089532661788	0.648043246361228	0.247370387472785	2.61972846864107	0.00879998042017161	0.24591488452209
ENSG00000177047	IFNW1	3.30494107459052	1.20823661347841	0.461446623625077	2.61836700415451	0.00883517245609564	0.246010746030103
ENSG00000111203	ITFG2	706.659119409012	-0.335039780241801	0.127965355836957	-2.61820692054091	0.00883931865342794	0.246010746030103
ENSG00000140400	MAN2C1	2723.57481427504	-0.46907328086753	0.17911915929977	-2.618777816406	0.00882454028668085	0.246010746030103
ENSG00000233874	MFN1P1	1.63422509236334	1.56513319924428	0.597745855607581	2.61839238961078	0.00883451512737417	0.246010746030103
ENSG00000286980	NA	1.26857711355532	2.12613779444607	0.811750483830593	2.61920114221919	0.00881359621543119	0.246010746030103
ENSG00000164068	RNF123	1104.87938062527	-0.407033059857718	0.15542216262521	-2.61888686261077	0.00882171999890355	0.246010746030103
ENSG00000185947	ZNF267	1028.10420920596	0.482080741955334	0.184162204350378	2.61769641417926	0.00885255248228887	0.246212364607205
ENSG00000117791	MTARC2	212.0413489492	-0.708661874818726	0.270808246073846	-2.61684008922491	0.00887479069714918	0.24630401054196
ENSG00000233975	LINC02574	3.92999049720442	1.03145513885998	0.394361728097957	2.61550517043017	0.00890955722942592	0.24630401054196
ENSG00000079999	KEAP1	2136.28431996545	-0.526364174006581	0.201229260842103	-2.6157437134334	0.00890333571936899	0.24630401054196
ENSG00000142082	SIRT3	467.289093274567	-0.438785108326496	0.167736999080376	-2.61591128213901	0.00889896763149891	0.24630401054196
ENSG00000131471	AOC3	1421.74554002215	-0.813655992625947	0.311000829961318	-2.61625022906578	0.008890138002901	0.24630401054196
ENSG00000227043	LINC01682	2.55004989695557	2.20802050171888	0.84381566951503	2.61670952731644	0.00887818568764521	0.24630401054196
ENSG00000204389	HSPA1A	4.74910234479828	1.33588921235523	0.5104540192145	2.61706081658624	0.00886905377931446	0.24630401054196
ENSG00000137251	TINAG	2.32295314091052	1.64828220903136	0.629949834107682	2.61652931676081	0.00888287359352931	0.24630401054196
ENSG00000226251	LINC02608	16.5883175724053	0.853029412334548	0.326144305464195	2.61549687682098	0.00890977360731491	0.24630401054196
ENSG00000131759	RARA	1056.44758276839	-0.535555445981397	0.204802765628324	-2.61498151325418	0.00892322850654685	0.246344630099813
ENSG00000174442	ZWILCH	689.445564718487	0.417585544668675	0.159680498843093	2.61513176433027	0.00891930394052993	0.246344630099813
ENSG00000105605	CACNG7	4.75388446434186	2.02034663822649	0.77286903811673	2.61408665451202	0.00894663422755487	0.246741510738918
ENSG00000111077	TNS2	2508.65555989032	-0.522222415436617	0.199781101037719	-2.61397305713127	0.00894960937338476	0.246741510738918
ENSG00000203995	ZYG11A	104.855919935995	1.22283607891053	0.46788358628805	2.61354771731124	0.00896075698685409	0.246883269074136
ENSG00000227500	SCAMP4	1261.71393628973	-0.678616821317762	0.25970547465839	-2.61302470504482	0.00897448146851721	0.247095786822731
ENSG00000259600	NA	3.91158328500094	1.56248032242449	0.598213342842928	2.61191152139639	0.0090037552846038	0.247735855745789
ENSG00000076984	MAP2K7	956.260151534461	-0.517460990449398	0.198148640725674	-2.61147888047234	0.00901515559851074	0.247745241609193
ENSG00000234257	SOD2P1	44.2567804207249	1.59672814332677	0.611435618736215	2.61144116305665	0.00901615008264657	0.247745241609193
ENSG00000103494	RPGRIP1L	1105.64095195209	0.584728217064627	0.223969097205636	2.61075400294069	0.00903428539140906	0.247839053161698
ENSG00000237328	RAI1-AS1	100.910005916355	1.19576666755997	0.457999340104386	2.61084801407668	0.00903180235805421	0.247839053161698
ENSG00000234948	LINC01524	139.298215979173	1.52149519389861	0.582808432870543	2.61062659372427	0.00903765151164971	0.247839053161698
ENSG00000225178	NA	262.442857267191	1.00169948792398	0.383747566795454	2.61030837612557	0.00904606363438641	0.247904358545815
ENSG00000183741	CBX6	2594.3496413446	-0.366524843170214	0.140441183079707	-2.60981027881398	0.00905924493656407	0.248100187613151
ENSG00000047849	MAP4	11818.141061332	-0.337999383136338	0.129549644465428	-2.60903366065615	0.00907983103641427	0.248498411726952
ENSG00000148057	IDNK	119.687531841503	-0.442330059916192	0.169567995131932	-2.60857044144468	0.00909212963142915	0.248669442953532
ENSG00000168658	VWA3B	35.5039863902127	0.975562008990089	0.374040658922536	2.60817102557861	0.00910274616852887	0.248794273104865
ENSG00000233179	NA	11.3666257760256	-2.12343483469226	0.814456586883851	-2.60717989011129	0.00912913852552753	0.249018909999244
ENSG00000142784	WDTC1	1603.83476872171	-0.386486335904293	0.148220232638316	-2.60751402844839	0.00912023333171085	0.249018909999244
ENSG00000171130	ATP6V0E2	357.55961585831	-0.676881060183691	0.259614711533774	-2.60725232474214	0.00912720739568012	0.249018909999244
ENSG00000236532	LINC01695	26.8211173406132	1.23791255522414	0.475152204975815	2.60529687594977	0.00917946842371533	0.249848979430263
ENSG00000183060	LYSMD4	454.928618416553	-0.464605369840038	0.178417653098608	-2.60403251455874	0.00921340157293725	0.249848979430263
ENSG00000273129	PACERR	11.915702536523	0.878158293684064	0.337053212696928	2.60539956482684	0.00917671734586311	0.249848979430263
ENSG00000236692	MTCO1P10	2.72142547563892	3.00790632760356	1.155141959159	2.60392785817725	0.00921621536952688	0.249848979430263
ENSG00000147655	RSPO2	82.5211958456768	1.27463769949993	0.489389797980536	2.60454489398782	0.00919963677710647	0.249848979430263
ENSG00000130299	GTPBP3	560.475555432527	-0.525645546653625	0.201774990316895	-2.60510753006644	0.00918454300902798	0.249848979430263
ENSG00000231924	PSG1	5.91594276588237	1.63215055805331	0.626538691152271	2.60502756031174	0.00918668699926236	0.249848979430263
ENSG00000261807	LINC02141	4.12963806305329	1.68559692391745	0.647366794147211	2.60377414961161	0.0092203493759143	0.249848979430263
ENSG00000261711	FRG2DP	1.6640678555664	2.60410651186943	0.999941959796424	2.60425766351438	0.00920735080590973	0.249848979430263
ENSG00000202174	RNA5-8SP5	1.56774109771804	3.29454470986862	1.26523697452157	2.60389537787133	0.00921708879255191	0.249848979430263
ENSG00000133619	KRBA1	418.924906763311	-0.467505215425675	0.179590450374998	-2.60317413564858	0.00923650265155298	0.250121814556909
ENSG00000001084	GCLC	888.410818107358	0.452971307736916	0.17402358729584	2.60293052669271	0.0092430681750295	0.250134827828135
ENSG00000164303	ENPP6	107.499326088564	-1.10825730418521	0.42584376457112	-2.60249743307001	0.0092547507987441	0.250286211239456
ENSG00000171208	NETO2	797.717074068575	0.617726517090681	0.237656221206429	2.59924404231826	0.00934293254051934	0.2525048835918
ENSG00000179598	PLD6	256.52443157492	0.966878826849035	0.372052395021672	2.59877060270695	0.00935582720394107	0.2526872463025
ENSG00000135218	CD36	4427.38191177015	-0.773030768143712	0.297542039675827	-2.59805561925277	0.00937533068223346	0.253047746785667
ENSG00000105549	THEG	4.51098187283263	-1.74558064736613	0.672067379088377	-2.5973298238845	0.00939516617999734	0.253100347410574
ENSG00000065029	ZNF76	1049.97215072031	-0.343419499044682	0.132203976387807	-2.59764878809163	0.00938644449705303	0.253100347410574
ENSG00000108406	DHX40	1679.55250493892	0.379128756968521	0.145969862300433	2.59730845116647	0.00939575084896821	0.253100347410574
ENSG00000067191	CACNB1	575.694585748103	-0.670173428337671	0.258115522620447	-2.59640885419799	0.00942038954607862	0.253146255218229
ENSG00000238125	SLC9A3P2	2.90632576681551	1.91719645860852	0.738341720717598	2.5966248483767	0.00941446851717009	0.253146255218229
ENSG00000144857	BOC	960.820511936246	-0.809285912252587	0.311667369028789	-2.59663343895919	0.00941423309296493	0.253146255218229
ENSG00000164061	BSN	179.832102069736	-0.678437646006465	0.26130469737688	-2.59634691919814	0.00942208797732481	0.253146255218229
ENSG00000227145	IL21-AS1	27.2515498972554	1.1807482609745	0.454976274523445	2.59518644617514	0.00945396194490395	0.253505553600239
ENSG00000100605	ITPK1	348.740718157882	-0.548787972720251	0.211447541590022	-2.59538592217025	0.00944847623028221	0.253505553600239
ENSG00000171564	FGB	2.41436650130127	2.14285117209578	0.825566211256927	2.59561394698225	0.00944220888320011	0.253505553600239
ENSG00000135116	HRK	28.9535156275562	1.48610452571571	0.572734871507301	2.59475125341092	0.00946593987857164	0.253656568411298
ENSG00000120833	SOCS2	577.507066745603	-0.741049119388727	0.28561939395079	-2.59453361740696	0.00947193501134459	0.253656568411298
ENSG00000239975	IGKV1D-33	6.58730800530764	-2.28431569633645	0.88069722724726	-2.59375824706113	0.0094933213644408	0.253963242164744
ENSG00000260139	CSPG4P13	346.741600933102	-0.979242930210438	0.377667989099464	-2.59286717030323	0.00951795231995372	0.253963242164744
ENSG00000272167	NA	5.9676186972	1.27345176430983	0.491075591412116	2.59318888289265	0.00950905304269833	0.253963242164744
ENSG00000176700	SCAND2P	126.100942651425	-0.441191259727395	0.170113354310369	-2.59351337533707	0.00950008438622229	0.253963242164744
ENSG00000267535	LINC00868	4.90109172381618	-1.62890607253413	0.62823398859419	-2.59283340619499	0.00951888673991079	0.253963242164744
ENSG00000277836	NA	2.49194699276711	-2.37646347497557	0.916570811188324	-2.59277673472332	0.00952045530386236	0.253963242164744
ENSG00000224209	LINC00466	7.07104931737733	1.6655320848257	0.642727803073753	2.59134905454616	0.00956004703395528	0.254084237527545
ENSG00000226813	LINC01941	1.72858504609421	3.10829809620665	1.19934429695747	2.59166454878042	0.00955128528684899	0.254084237527545
ENSG00000260289	NA	59.3816196747555	1.75160919217919	0.675970745405296	2.59124999725982	0.0095627994810424	0.254084237527545
ENSG00000238035	NA	7.95139007177823	0.716353426733554	0.276389691098592	2.5918239710251	0.00954686061636748	0.254084237527545
ENSG00000095321	CRAT	1248.14192870125	-0.596397395088886	0.23006525501965	-2.59229667268944	0.00953375180269724	0.254084237527545
ENSG00000178821	TMEM52	19.6516401431067	-1.22042885549789	0.470864161714937	-2.59189157877924	0.00954498475496535	0.254084237527545
ENSG00000253968	NA	23.9822057681563	-1.13473091225422	0.437941888745124	-2.59105361102971	0.00956825843998928	0.254084237527545
ENSG00000231683	NA	4.10610373644335	2.19306631257827	0.84663021999896	2.59034730957391	0.00958791451529029	0.254113734352055
ENSG00000265478	NA	23.5148630942553	0.820737632990172	0.316790962150011	2.59078613676335	0.0095756979064134	0.254113734352055
ENSG00000265019	NCOR1P2	2.07904344665669	1.66429237267153	0.642474214647957	2.59044228503937	0.00958526929420867	0.254113734352055
ENSG00000013523	ANGEL1	862.456638776394	-0.307097013784239	0.118584192171856	-2.58969604767542	0.00960607075819916	0.254347319903283
ENSG00000178814	OPLAH	359.87329606923	-0.683032788737841	0.263761242288968	-2.58958739658017	0.00960910277592135	0.254347319903283
ENSG00000236969	GGT8P	7.58481213000449	1.25953758206321	0.486437278922794	2.58931138018951	0.00961680912733978	0.254387498582726
ENSG00000163295	ALPI	2.25859191842021	2.1305468348142	0.823283442486438	2.58786552099193	0.00965726747875595	0.254894634308584
ENSG00000175600	SUGCT	339.508544309189	0.703567363681167	0.271825364132878	2.58830652513074	0.0096449111507302	0.254894634308584
ENSG00000094963	FMO2	228.863713308415	-1.34812834839883	0.520925832703246	-2.58794681270263	0.00965498873675531	0.254894634308584
ENSG00000253401	VTA1P2	3.20113222012317	1.80638259044519	0.698054098005858	2.58774011298767	0.00966078381425969	0.254894634308584
ENSG00000203392	NA	89.1744645667268	-0.74139607333198	0.286711404736242	-2.58586181464955	0.00971358646418576	0.256123411663428
ENSG00000241476	SSX2	16.0135455122857	2.25503142384698	0.872642122041797	2.5841423040303	0.00976215065911917	0.256814311491512
ENSG00000267586	LINC00907	42.0989451567794	1.11433100309304	0.431217085525907	2.58415318060512	0.00976184279284098	0.256814311491512
ENSG00000104321	TRPA1	433.654237193375	0.884314822446543	0.34216422125638	2.58447484427057	0.0097527418711164	0.256814311491512
ENSG00000138068	SULT6B1	2.86091340442261	1.89109459579383	0.731833745466634	2.58404946138146	0.00976477896371014	0.256814311491512
ENSG00000115963	RND3	3313.75866676495	0.492772824237717	0.190752835410312	2.58330537094118	0.00978586638825895	0.257204353978363
ENSG00000181963	OR52K2	3.04958764960572	1.50853875665145	0.584040661175257	2.58293447174695	0.00979639277079053	0.257316496887467
ENSG00000142303	ADAMTS10	2795.84897448856	-0.744829958748349	0.288508798880414	-2.58165422211985	0.00983280473276852	0.257450384808863
ENSG00000205702	CYP2D7	16.6139039419027	-0.707659207740214	0.274052865340881	-2.58219963093614	0.00981727787900565	0.257450384808863
ENSG00000187607	ZNF286A	687.579301564633	0.769286243792683	0.297959418268485	2.58184905938934	0.00982725553936922	0.257450384808863
ENSG00000170276	HSPB2	2.41949740268189	-1.68288696124439	0.651837375780148	-2.58175892296792	0.00982982238314418	0.257450384808863
ENSG00000230407	NA	2.62028659655658	1.52864960643954	0.592030320758728	2.58204614331319	0.00982164519784258	0.257450384808863
ENSG00000136824	SMC2	2551.37283946954	0.533698076414993	0.206783264875832	2.58095391198831	0.00985277344583034	0.257645011474394
ENSG00000154328	NEIL2	107.955152608456	-0.502534120676925	0.194701775121443	-2.58104539808882	0.00985016275181182	0.257645011474394
ENSG00000012048	BRCA1	1346.42517863763	0.470560089083019	0.182339890521316	2.58067550516605	0.00986072199819067	0.257688937812857
ENSG00000169718	DUS1L	2770.96900206753	-0.604795658317337	0.234379205692718	-2.5804151717719	0.00986815972031709	0.257719467359006
ENSG00000086015	MAST2	3918.36909723747	-0.492025809403325	0.190828410733357	-2.57836769437245	0.00992683058904644	0.25843743019297
ENSG00000198719	DLL1	112.989569801709	-0.736507787311985	0.285608889944556	-2.5787285103589	0.00991646883413528	0.25843743019297
ENSG00000253376	NA	1.52921164845368	1.8086410946051	0.701260477441073	2.57912880133343	0.00990498472921899	0.25843743019297
ENSG00000282995	FRG1EP	114.869311819106	1.10373470037036	0.428076453286537	2.57835882328143	0.00992708546657989	0.25843743019297
ENSG00000169288	MRPL1	528.553768655805	0.430549289260211	0.166974534040663	2.57853265909016	0.0099220920085583	0.25843743019297
ENSG00000157823	AP3S2	540.502425779048	-0.299490183775302	0.11618133273993	-2.57778230557663	0.00994366204661688	0.258541502688349
ENSG00000204428	LY6G5C	7.76686876850787	-0.756503418182514	0.293450531832218	-2.57795892704345	0.00993858104183151	0.258541502688349
ENSG00000114388	NPRL2	570.016030786111	-0.440348016197385	0.170911052342137	-2.57647478125568	0.00998134862731597	0.259357331240883
ENSG00000165912	PACSIN3	724.373617106692	-0.681289399946734	0.26445228014548	-2.57622811787421	0.00998847241701446	0.259378481141007
ENSG00000178467	P4HTM	721.685812361218	-0.439907907121296	0.170798471720859	-2.57559627254891	0.010006741159675	0.259688831345177
ENSG00000172458	IL17D	115.201658989095	-0.659616801258195	0.256124328883641	-2.57537737290807	0.010013077211509	0.259689315415457
ENSG00000175518	UBQLNL	37.2404516530992	0.939878498306383	0.365109832728054	2.57423496728021	0.0100462021711074	0.26022005837915
ENSG00000211943	IGHV3-15	17.306511822405	-1.99025434793577	0.773106049629778	-2.57436136851969	0.0100425322711204	0.26022005837915
ENSG00000267777	LINC01791	8.58206073850169	1.24466658189598	0.483575704265578	2.57388154722597	0.0100564696142128	0.260321975082774
ENSG00000233039	MTND5P30	1.38537363347556	2.14004500474584	0.831569930839168	2.57349974473733	0.01006757211457	0.260445366213736
ENSG00000228998	PERPP2	12.1408929061538	-0.652720724469518	0.253833897767764	-2.57144821952307	0.0101274158790377	0.260836941532049
ENSG00000215529	EFCAB8	20.4284686629006	0.892435288230752	0.346912193183378	2.57251058269667	0.0100963869176628	0.260836941532049
ENSG00000104907	TRMT1	1478.05661092022	-0.649443510484679	0.252625914651956	-2.57077153537245	0.0101472243639105	0.260836941532049
ENSG00000184698	OR51M1	22.2943185501506	1.55432559527086	0.604482737212581	2.57133165198106	0.0101308256885031	0.260836941532049
ENSG00000262115	NA	8.1463104907403	-0.702216484953916	0.272954695524967	-2.57264848880274	0.0100923652406593	0.260836941532049
ENSG00000265639	NA	1.41029828317988	1.97949929208591	0.769541003406768	2.57231165502896	0.0101021906455729	0.260836941532049
ENSG00000276627	NA	3.24518847928182	1.84597915304258	0.717864397131198	2.57148726196712	0.0101262740460671	0.260836941532049
ENSG00000250347	NA	4.35000535332018	-1.21748989876775	0.473582054876667	-2.57081087898235	0.0101460717198313	0.260836941532049
ENSG00000187823	RTL4	2.88419434403526	1.92944705822993	0.75058492568129	2.57059127117243	0.0101525070292475	0.260836941532049
ENSG00000265936	NA	11.3148836785684	1.21315443920188	0.471870996952572	2.57094512491051	0.0101421396136599	0.260836941532049
ENSG00000197408	CYP2B6	4.08901427785531	2.26033070801298	0.879099561018719	2.57118852999274	0.0101350136611269	0.260836941532049
ENSG00000248015	NA	10.0655939435742	-1.01693921424072	0.395705161471115	-2.56994174768922	0.0101715617098525	0.261163264963716
ENSG00000170312	CDK1	1374.28548609783	0.547569549113686	0.213179270770541	2.56858721363707	0.0102114013297114	0.261228464728903
ENSG00000171533	MAP6	136.34236155622	-1.03739288026285	0.403727192906449	-2.56953927922124	0.0101833846566304	0.261228464728903
ENSG00000270469	NA	7.15381919504434	1.02208584300636	0.397858137919596	2.56897055908133	0.0102001122854159	0.261228464728903
ENSG00000233017	NA	2.24532071014668	1.86515627329841	0.726148868343301	2.56855908562351	0.0102122301023998	0.261228464728903
ENSG00000283431	NA	1.69775634373306	2.68820696834358	1.04640330959062	2.56899700498394	0.010199333896473	0.261228464728903
ENSG00000242021	NA	15.5169750081804	1.55841366228523	0.606628206857724	2.56897659005614	0.0101999347695535	0.261228464728903
ENSG00000152583	SPARCL1	3900.14281244512	-0.943669087873232	0.367448870188746	-2.56816434729681	0.010223867115603	0.261363498458391
ENSG00000181541	MAB21L2	102.150648217527	0.941742719531926	0.366779755414613	2.56759732681365	0.0102406037192199	0.261628649525154
ENSG00000172890	NADSYN1	1799.77457099755	-0.348693164681278	0.13583767367765	-2.56698421903739	0.0102587281087079	0.261706737583852
ENSG00000261787	TCF24	8.91131360307713	1.4072133639172	0.548226221130615	2.5668479720198	0.01026275965128	0.261706737583852
ENSG00000133243	BTBD2	2070.20960051283	-0.668931454648833	0.260598437737472	-2.56690508376231	0.010261069545976	0.261706737583852
ENSG00000287283	NA	7.27209356474205	1.85890805210203	0.724440836850861	2.56599015066943	0.0102881749493993	0.262192193208281
ENSG00000247134	NA	96.7890510830229	0.784955940176011	0.306075422577743	2.56458337479428	0.0103299758034739	0.263094371346592
ENSG00000287512	NA	3.25315871051934	1.3375664720488	0.521880724718064	2.56297350849927	0.0103779966734787	0.263990290381614
ENSG00000075673	ATP12A	5.38003032531539	1.62001957533584	0.632074380349995	2.56302046989912	0.0103765930489374	0.263990290381614
ENSG00000261189	DSP-AS1	27.2468710635491	1.28869672436245	0.503101266078632	2.56150562769809	0.010421955276586	0.264453898490507
ENSG00000225879	NA	118.728027769506	1.23677558737463	0.482753775628761	2.56191800004835	0.0104095892653214	0.264453898490507
ENSG00000187824	TMEM220	206.091066549099	-0.52722903755086	0.205810610966391	-2.56171941317912	0.0104155427561803	0.264453898490507
ENSG00000235879	FAR1P1	1.73193753465033	2.28507712423709	0.891972217331657	2.56182544684287	0.0104123635666978	0.264453898490507
ENSG00000103995	CEP152	754.954114767564	0.47612400279032	0.185893936328455	2.56126699016723	0.0104291173859551	0.26447238024951
ENSG00000152208	GRID2	99.4194677054073	1.56732376785418	0.612264408666422	2.55988057719699	0.010470813800177	0.264713249006074
ENSG00000229146	SNX18P4	1.59370865205523	2.10453897852982	0.822098384261474	2.55995999848658	0.0104684212036916	0.264713249006074
ENSG00000254186	NA	9.3128544077509	1.06800290480384	0.417115988713394	2.56044585607501	0.0104537951455713	0.264713249006074
ENSG00000267383	NA	163.356959369757	0.68369931126037	0.267076696216926	2.55993623159489	0.010469137139319	0.264713249006074
ENSG00000158786	PLA2G2F	4.75046399565476	1.86030757679088	0.72648964180618	2.56068011123439	0.0104467497224074	0.264713249006074
ENSG00000266369	NA	14.5278823070787	1.467405628888	0.573461483704912	2.55885647176801	0.0105017089752788	0.265202035327702
ENSG00000254416	LINC02732	10.2591070843623	1.4057389148714	0.549417535309642	2.55859856034472	0.0105095024095367	0.265202035327702
ENSG00000144712	CAND2	442.580432668011	-0.695716012134907	0.271908337664406	-2.55864170297555	0.0105081983895622	0.265202035327702
ENSG00000259471	LINC01169	5.47462832758278	1.15926385900797	0.453231839851596	2.55777232991299	0.0105345036671187	0.265314175052461
ENSG00000013392	RWDD2A	248.839541482599	-0.419216942802111	0.16391036519919	-2.55759873570327	0.0105397632486114	0.265314175052461
ENSG00000278768	BACE1-AS	155.648840812623	-0.36474404077356	0.142609248202095	-2.55764647364715	0.0105383166449525	0.265314175052461
ENSG00000091129	NRCAM	218.499952914619	-0.767858713952801	0.300153150266888	-2.55822307135555	0.0105208579398358	0.265314175052461
ENSG00000160181	TFF2	31.6040246284311	-1.69703539206325	0.663722520014006	-2.55684467663903	0.0105626369548301	0.265727244370992
ENSG00000275557	NA	28.30624180623	-0.890425422744999	0.348311806840415	-2.55640321475798	0.0105760487877245	0.265857514947813
ENSG00000236081	ELFN1-AS1	23.0671462848023	-1.2963230085222	0.507203657970414	-2.55582346095347	0.0105936850046104	0.265857514947813
ENSG00000278143	NF1P7	8.97332775676564	2.13957956851534	0.837090839544682	2.5559705917689	0.0105892067832957	0.265857514947813
ENSG00000171241	SHCBP1	943.003545239755	0.514345856509416	0.201220548078061	2.55612988545227	0.0105843602590106	0.265857514947813
ENSG00000211935	IGHV1-3	28.9029735088559	-2.60891783348089	1.02135015728558	-2.55438138905715	0.0106376665929983	0.265956152852299
ENSG00000257851	HNRNPA3P10	6.2163034446742	0.928974489346574	0.363708156711278	2.554175572378	0.0106439569966621	0.265956152852299
ENSG00000288555	NA	2.44918601494722	2.33032587702736	0.912705008160146	2.55320816276103	0.0106735684074547	0.265956152852299
ENSG00000169967	MAP3K2	4024.68656341878	0.364802769697654	0.142906845622745	2.55273124326517	0.0106881933615199	0.265956152852299
ENSG00000181350	LRRC75A	563.13356970911	0.794794558459086	0.31122771218096	2.55373968111477	0.0106572901241569	0.265956152852299
ENSG00000287906	NA	7.96898025018203	-1.5104189509793	0.591564644736282	-2.55326102467236	0.0106719484688186	0.265956152852299
ENSG00000285584	NA	8.32373908635749	1.65825394228063	0.64921853063794	2.55423076209976	0.010642269901056	0.265956152852299
ENSG00000214548	MEG3	1003.36614832612	-1.04963921587566	0.411116583690664	-2.55314248443316	0.0106755814062293	0.265956152852299
ENSG00000177666	PNPLA2	779.951006232612	-0.634632885471111	0.248535304606477	-2.55349189313755	0.0106648761307873	0.265956152852299
ENSG00000140505	CYP1A2	3.03474714352988	1.54377105311174	0.604512230816008	2.55374659835726	0.010657078422264	0.265956152852299
ENSG00000175274	TP53I11	4691.53306987749	-0.695118816153771	0.272191104036774	-2.55378962003056	0.0106557618298568	0.265956152852299
ENSG00000249995	ECM1P2	1.55884775299592	1.86032137242116	0.728736857795988	2.5528026372202	0.0106860028998598	0.265956152852299
ENSG00000282870	FRG1DP	125.679099482368	1.03344229441439	0.404516526597012	2.55475914200145	0.0106261298791939	0.265956152852299
ENSG00000186910	SERPINA11	7.10619789726943	-1.66478645891876	0.651505759577611	-2.55529047049115	0.0106099217440308	0.265956152852299
ENSG00000102302	FGD1	817.878323143869	-0.559864328048072	0.219388992347367	-2.55192533617009	0.0107129473695509	0.266088898803704
ENSG00000213763	ACTBP2	41.2795240705011	-0.67406495209198	0.264099593279422	-2.55231348038771	0.0107010188884503	0.266088898803704
ENSG00000271870	NA	78.6386069659995	0.483944716607594	0.189626860051966	2.55208949024928	0.0107079011304716	0.266088898803704
ENSG00000213626	LBH	2889.21613571738	-0.471523227341145	0.184804233992546	-2.55147415810919	0.0107268278694391	0.266272773689029
ENSG00000054690	PLEKHH1	279.611625381326	-0.687537118799935	0.269524164126563	-2.55092941676681	0.0107436081516002	0.266527313787783
ENSG00000169057	MECP2	2304.72214337467	-0.292596561126779	0.114711337442312	-2.55072050985304	0.0107500495356057	0.266527313787783
ENSG00000013588	GPRC5A	1021.06760222432	-1.24530487270694	0.488284954838082	-2.55036502838777	0.0107610182555289	0.266638443297183
ENSG00000242703	CCT4P1	2.36890053700816	1.5977790991091	0.626856019240297	2.54887733397773	0.0108070305161191	0.267617230979583
ENSG00000171847	FAM90A1	54.1328074904984	-0.745500017080237	0.29251019544593	-2.54862917151905	0.0108147228227978	0.267646484694009
ENSG00000143815	LBR	1599.31736501864	0.44869655098801	0.176094762765869	2.54804029342193	0.0108329957937119	0.267937399574076
ENSG00000177479	ARIH2	2456.0808711926	-0.277911833456326	0.109112083285128	-2.54703076954452	0.0108643853215383	0.268552187259455
ENSG00000183185	GABRR3	6.43694998904457	1.46078516051934	0.573621899912797	2.54659935532694	0.0108778240926936	0.268722785443725
ENSG00000136688	IL36G	2.40982925394517	1.22615348577298	0.481570799893016	2.54615413983859	0.0108917082694767	0.268904175275303
ENSG00000172399	MYOZ2	16.3057396402843	1.00226815104448	0.393780608883789	2.54524506395963	0.0109201069922225	0.269443480269681
ENSG00000130487	KLHDC7B	95.7952039569554	-1.20947233907828	0.475253593075412	-2.54489888493355	0.0109309386059457	0.26954894617553
ENSG00000277654	NA	16.2881866220723	1.09257811140772	0.429410604428769	2.54436686038795	0.0109476037625719	0.269636397763956
ENSG00000141522	ARHGDIA	3853.38258378993	-0.596190630096469	0.234298716508976	-2.54457488704864	0.0109410848414411	0.269636397763956
ENSG00000183783	KCTD8	12.9394107447519	1.63018587753789	0.640764814436252	2.5441251467157	0.0109551826669686	0.269661493347951
ENSG00000247213	LINC01498	4.36182713956432	1.22687718116152	0.482430293850572	2.54311803549703	0.0109868107304497	0.270150762085301
ENSG00000248457	LINC02220	1.8893616183585	2.33200115101341	0.917000991389847	2.5430737511842	0.0109882033280615	0.270150762085301
ENSG00000236306	LINC01241	60.4786459384187	1.77346243064213	0.697695741885861	2.54188512867871	0.0110256402889321	0.270424221573468
ENSG00000255130	NA	1.43975524979523	1.82568651926021	0.718151909065192	2.5422010249011	0.0110156797526134	0.270424221573468
ENSG00000134917	ADAMTS8	37.9831477165716	-1.29530911053495	0.509550720650306	-2.5420611884953	0.0110200879532148	0.270424221573468
ENSG00000007372	PAX6	81.5104551173544	-1.18868504155901	0.467621966340366	-2.54197862188067	0.0110226915177139	0.270424221573468
ENSG00000181450	ZNF678	692.476233478966	0.503942928074513	0.198313163245387	2.54114714236567	0.0110489409542853	0.270569880241375
ENSG00000224540	TFDP1P1	1.69306062950431	2.4786628549147	0.97547794125516	2.54097273765655	0.0110544538738966	0.270569880241375
ENSG00000240889	NDUFB2-AS1	9.90339827750496	-0.581065707401142	0.228682817214812	-2.54092421318792	0.0110559881631538	0.270569880241375
ENSG00000279198	NA	109.168565255708	0.822351383022466	0.323650355700054	2.5408635230563	0.0110579073833048	0.270569880241375
ENSG00000261426	NA	2.1210069544943	2.24385590993745	0.883217842202004	2.54054640058353	0.0110679406462479	0.270604603780829
ENSG00000128591	FLNC	3729.17564688022	-1.19960180908755	0.472209326391094	-2.54040261816857	0.0110724923628422	0.270604603780829
ENSG00000233997	LINC01425	1.84036539136036	2.74080048286066	1.07904507821972	2.54002408072016	0.0110844836672752	0.270736702383055
ENSG00000183054	RGPD6	4.10715581649483	1.02165988314777	0.402342728611474	2.53927761208367	0.0111081641019273	0.270765208449543
ENSG00000099715	PCDH11Y	14.2394065196118	1.76131114763686	0.693742058781331	2.53885594125702	0.0111215607377513	0.270765208449543
ENSG00000226285	NUP35P2	2.54877217740501	1.34383726856044	0.529296785968278	2.53891069091241	0.0111198205109052	0.270765208449543
ENSG00000234497	ERICH3-AS1	4.2632563497907	1.48422987489561	0.584474265915616	2.5394272450481	0.0111034136551787	0.270765208449543
ENSG00000286324	NA	3.05781055926599	1.83115689904944	0.721003665115717	2.53973313541416	0.0110937080686143	0.270765208449543
ENSG00000235535	TRDN-AS1	8.41683211931563	1.61746832429609	0.637217946833273	2.53832826324852	0.0111383454761519	0.270765208449543
ENSG00000148426	PROSER2	263.697203308638	-0.868137647376839	0.34199415158007	-2.53845758287356	0.0111342299100765	0.270765208449543
ENSG00000247416	NA	51.3880352338645	-0.907105879145712	0.357345197049981	-2.53845829364495	0.0111342072936804	0.270765208449543
ENSG00000232885	GPC5-AS2	3.20498282602627	1.98299689989346	0.78132524282703	2.53799159581543	0.011149066175131	0.270865640225243
ENSG00000285278	TFAP2A-AS2	32.2534498973283	0.862118371004174	0.339824464957816	2.53695204408309	0.0111822270975253	0.271510814706421
ENSG00000233966	UBE2SP1	64.4207538986834	0.707395316000547	0.278876284983863	2.53659186560621	0.0111937369381851	0.271629837259726
ENSG00000207389	RNU1-4	41.5508709620774	1.90217421461224	0.750351435812699	2.53504441229197	0.0112433070569465	0.271911195970397
ENSG00000183396	TMEM89	3.12800500331458	-1.26009374654974	0.496990749515874	-2.53544708382845	0.0112303894098802	0.271911195970397
ENSG00000137802	MAPKBP1	1367.59849627569	-0.416101048166512	0.164205796097746	-2.53402168531749	0.0112761753297237	0.271911195970397
ENSG00000253311	LINC01847	7.52955519027466	1.37135098748227	0.540873153623402	2.53543918439167	0.011230642695921	0.271911195970397
ENSG00000262904	TMPOP2	11.9028563867289	0.729905718922745	0.288072546564218	2.53375660967413	0.0112847082084681	0.271911195970397
ENSG00000223638	RFPL4A	2.38954841629773	1.73493295510842	0.684223786815313	2.53562209987406	0.0112247790297314	0.271911195970397
ENSG00000235166	LINC01440	9.17048615049079	1.72376389581694	0.68014592811783	2.53440302228541	0.011263910007274	0.271911195970397
ENSG00000175899	A2M	41832.3525409364	-0.517871918341357	0.204368764573642	-2.53400718755507	0.0112766418696794	0.271911195970397
ENSG00000164251	F2RL1	60.8833930202238	-0.965544806612672	0.381041940471785	-2.53395939937002	0.0112781798213027	0.271911195970397
ENSG00000226790	HNRNPA3P1	7.89600942523924	1.0487845940379	0.413853890595767	2.53419049058137	0.011270744414946	0.271911195970397
ENSG00000288034	NA	3.21032682078499	1.51221697424284	0.596482966827277	2.53522239249579	0.0112375958504301	0.271911195970397
ENSG00000078401	EDN1	106.437725789806	-0.924344472640467	0.364649746839629	-2.53488307794435	0.011248486341676	0.271911195970397
ENSG00000255193	LINC02726	2.6776144259234	1.70622983135678	0.673596626586263	2.53301421654058	0.0113086366285808	0.272185050161322
ENSG00000183092	BEGAIN	114.27313296751	-0.991276630347918	0.391345957889699	-2.53299314931805	0.0113093163129282	0.272185050161322
ENSG00000101367	MAPRE1	3487.79867719096	0.283011517834671	0.111782665781886	2.5318014725726	0.0113478220606471	0.272632917268859
ENSG00000228337	PPIAP69	2.09146013784915	-1.79515793876648	0.708989181325368	-2.53199623640328	0.011341520858381	0.272632917268859
ENSG00000231434	HSP90AA3P	12.4037518940376	0.72203033151534	0.285155024019931	2.53206245969867	0.0113393790411678	0.272632917268859
ENSG00000272256	NA	9.00578039356544	0.993337241365114	0.392504443089909	2.53076687118565	0.0113813466978446	0.272800593999007
ENSG00000234052	LINC01673	6.50277164937481	1.45487073398552	0.574833402704209	2.53094327354903	0.0113756244454851	0.272800593999007
ENSG00000203711	LINC02901	15.1196728276237	0.720054288731269	0.284461042439429	2.53129315197736	0.0113642824220257	0.272800593999007
ENSG00000249353	NPM1P27	143.493233050163	0.547054541900265	0.216159317803997	2.5307932475819	0.0113804909210393	0.272800593999007
ENSG00000135046	ANXA1	9918.17436582988	0.526308115175819	0.208107916551274	2.52901534885217	0.0114383024914979	0.273385592272665
ENSG00000235992	GRAMD4P2	6.34620812305396	1.69052081217138	0.668697977280016	2.52807824998621	0.0114688787296478	0.273385592272665
ENSG00000153902	LGI4	203.474770275309	-0.929578915038646	0.3678351841099	-2.52716149839791	0.0114988612411375	0.273385592272665
ENSG00000196632	WNK3	808.09192788723	0.68682096451515	0.271763117364997	2.52727806177135	0.0114950451606514	0.273385592272665
ENSG00000213930	GALT	265.051294988685	-0.455254434370732	0.180028643342706	-2.5287888966874	0.0114456846746518	0.273385592272665
ENSG00000254348	NA	7.5225032799924	-1.47931642201729	0.585361079823945	-2.52718616424278	0.0114980536308478	0.273385592272665
ENSG00000124243	BCAS4	308.16094935352	-0.613261506763362	0.242580779179948	-2.52807130406833	0.0114691056359164	0.273385592272665
ENSG00000234931	MARK2P15	1.86911479451346	3.25439581964339	1.28775629274545	2.52718300658049	0.01149815701637	0.273385592272665
ENSG00000106351	AGFG2	365.40519381323	-0.380794475642729	0.150549034837026	-2.52937174957616	0.0114266926354321	0.273385592272665
ENSG00000268403	NA	31.9885294063572	0.545487880156338	0.215800596567645	2.52774037158581	0.0114799210147114	0.273385592272665
ENSG00000213430	HSPD1P1	22.0808882639512	0.613405158644249	0.242680911758269	2.52762013377983	0.0114838528111047	0.273385592272665
ENSG00000213467	HMGB1P37	14.5310545062797	0.81949218358709	0.324126920301244	2.52830645114406	0.0114614261674713	0.273385592272665
ENSG00000178084	HTR3C	3.77672347362339	1.65360008966894	0.653931990949582	2.52870346237035	0.0114484708724996	0.273385592272665
ENSG00000267546	NA	11.2316096799479	-0.614745818120928	0.243229333991926	-2.52743288826065	0.0114899781508025	0.273385592272665
ENSG00000143479	DYRK3	796.752221119791	0.456616804172753	0.180706126511063	2.52684739022835	0.0115091501895995	0.27347204441842
ENSG00000251027	LINC01950	3.79343762975597	1.44256926920082	0.570972866195586	2.52651107365699	0.0115201756545764	0.273575887136148
ENSG00000116996	ZP4	2.26102791523831	2.46797994524497	0.977002153029308	2.52607421344233	0.0115345112365806	0.273600203925054
ENSG00000250492	INTS6P1	6.24171177604256	0.839601334841799	0.332369981741234	2.52610458514713	0.0115335140763082	0.273600203925054
ENSG00000183248	PRR36	111.718226527395	-1.10708231869273	0.438339181169586	-2.52562938986835	0.0115491244006394	0.273732051932402
ENSG00000146678	IGFBP1	5.0912420008331	1.29722320236068	0.513650109805714	2.52549970806266	0.0115533877466786	0.273732051932402
ENSG00000227682	ATP5F1AP2	3.05236015427317	1.29946336939749	0.514586702141152	2.52525641255504	0.0115613899608284	0.273763857787888
ENSG00000271860	NA	15.1256161383604	1.29921372322213	0.51465434795494	2.52443941916504	0.0115882976288345	0.274123880472415
ENSG00000172590	MRPL52	1048.12345959241	0.624627206218973	0.247436900779582	2.52438987172489	0.0115899312589354	0.274123880472415
ENSG00000230525	LINC01799	2.00548343234088	2.15328918764911	0.853478395070515	2.52295687868139	0.0116372670185785	0.274307045636012
ENSG00000110171	TRIM3	588.018157970901	-0.382433487303837	0.151556366160654	-2.52337461626947	0.0116234502986552	0.274307045636012
ENSG00000138180	CEP55	741.647034856709	0.504901220102852	0.200139871710961	2.52274179945525	0.0116443864703053	0.274307045636012
ENSG00000215241	LINC02449	44.5620865030917	-0.726397127467285	0.287924840727584	-2.52287064093423	0.011640121156128	0.274307045636012
ENSG00000135482	ZC3H10	292.40695840961	-0.39553512167547	0.156757688829204	-2.5232262903954	0.0116283545270389	0.274307045636012
ENSG00000287316	NA	6.25709238794799	1.31946079201198	0.522907216530562	2.52331723544852	0.0116253473133457	0.274307045636012
ENSG00000120885	CLU	3714.54788294206	-0.894861543890537	0.35462111915024	-2.52342992440734	0.011621622066992	0.274307045636012
ENSG00000155833	CYLC2	3.27050699990033	2.75602712583649	1.09260013721512	2.52244808687393	0.0116541150480915	0.274378984697535
ENSG00000226673	LINC01108	14.5424879143398	0.924964715105641	0.366768097781151	2.5219333979739	0.0116711803671097	0.27462347530096
ENSG00000196550	FAM72A	59.1790055666318	0.508389172809411	0.201691505130292	2.52062759153387	0.0117145759410054	0.274748672696011
ENSG00000092020	PPP2R3C	662.179080154826	0.362607097566142	0.143907972567885	2.51971514222459	0.0117449840557813	0.274748672696011
ENSG00000176834	VSIG10	582.828351142802	-0.381160815806508	0.151183737479909	-2.52117603493669	0.0116963322407765	0.274748672696011
ENSG00000147166	ITGB1BP2	80.5325742294859	-0.800368772959862	0.317484301692358	-2.52097117461706	0.0117031438675764	0.274748672696011
ENSG00000233896	PDYN-AS1	4.45690731614563	1.45305344585	0.576606642394293	2.52000816330585	0.0117352112672012	0.274748672696011
ENSG00000286113	NA	11.0113841268478	0.941996644557386	0.373898257878176	2.5193929757873	0.0117557372262711	0.274748672696011
ENSG00000025423	HSD17B6	105.922538152754	-0.869125317873675	0.344834080691257	-2.5204159523079	0.0117216227628761	0.274748672696011
ENSG00000110852	CLEC2B	520.059793269563	0.697394881000399	0.276580442815693	2.5214902178211	0.0116858924603208	0.274748672696011
ENSG00000272609	NA	2.55271640011412	-1.09439804652089	0.434173455178288	-2.52064706736042	0.0117139276551814	0.274748672696011
ENSG00000162227	TAF6L	334.583466253435	-0.451001727142454	0.179014121741355	-2.51936396277202	0.0117567060420922	0.274748672696011
ENSG00000196420	S100A5	23.2583678835753	-0.887030476020804	0.352048292158593	-2.51962726642403	0.0117479162810743	0.274748672696011
ENSG00000102970	CCL17	7.61622901807975	1.20163490580317	0.476859525546645	2.51989284354902	0.0117390565307527	0.274748672696011
ENSG00000167759	KLK13	4.33022599058117	1.63771505515055	0.650163532451806	2.51892789030265	0.0117712761063984	0.274932867560068
ENSG00000136527	TRA2B	5264.20242507453	0.315987274934863	0.125474111200417	2.51834638964003	0.011790730137685	0.274967664329752
ENSG00000256637	LINC01965	4.67106679564827	2.33451600186074	0.927026654524782	2.51828357951312	0.0117928331479639	0.274967664329752
ENSG00000167359	OR51I1	4.05802343945429	1.70073049570441	0.67527717224795	2.51856654659715	0.0117833614627327	0.274967664329752
ENSG00000233656	NA	1.88751403861115	2.24761396751666	0.892695822727519	2.51778255290739	0.0118096204479425	0.27520298625486
ENSG00000163812	ZDHHC3	965.452102227935	-0.320213152222262	0.127194276283214	-2.51751227790522	0.011818685026724	0.275258178693225
ENSG00000151743	AMN1	101.619370870513	0.453360182924273	0.180104329775984	2.51720868392319	0.0118288744270447	0.275339490981046
ENSG00000167549	CORO6	626.296382897822	-0.855556651835587	0.339963660547987	-2.51661207099757	0.0118489210025155	0.275494115186881
ENSG00000138744	NAAA	426.42358867538	-0.480725347081112	0.191007618429781	-2.51678624671109	0.0118430654757383	0.275494115186881
ENSG00000172167	MTBP	864.982139833572	0.629785693694755	0.250377927441243	2.51534031026976	0.011891753561177	0.275554855490024
ENSG00000262980	OR52L2P	1.55106718890294	1.79679126746124	0.714065593297544	2.51628321589294	0.0118599836190293	0.275554855490024
ENSG00000127419	TMEM175	720.160782181952	-0.48534391442572	0.192901678769184	-2.51601705865119	0.0118689437977649	0.275554855490024
ENSG00000163820	FYCO1	1569.05157104587	-0.582114142936991	0.231401590955521	-2.51560129959903	0.0118829523310428	0.275554855490024
ENSG00000213123	DYNLT2B	25.1430660767636	0.597929764641921	0.237703893778882	2.51543950389862	0.0118884078166623	0.275554855490024
ENSG00000185267	CDNF	37.5397060603545	-0.585519508811718	0.232732243053937	-2.51585040872923	0.0118745571198361	0.275554855490024
ENSG00000082293	COL19A1	30.8362657213006	0.962256590956575	0.382621349292155	2.51490564427923	0.0119064244443377	0.275739374441347
ENSG00000014164	ZC3H3	453.21930340773	-0.563219703349707	0.224024605887107	-2.51409750781364	0.0119337433954568	0.276060995924052
ENSG00000231213	PLSCR5	1.70440443282262	2.93648194617469	1.1679154340472	2.51429329604698	0.0119271197027221	0.276060995924052
ENSG00000137817	PARP6	1576.86921333033	-0.321427099151477	0.127884277377361	-2.51342155379281	0.0119566366044592	0.27615602533463
ENSG00000047597	XK	74.945278428388	-0.877937057727949	0.349343388635135	-2.51310626245998	0.0119673282004449	0.27615602533463
ENSG00000147677	EIF3H	6794.86642745	0.600755208928363	0.239102567162691	2.51254186041255	0.0119864883616019	0.27615602533463
ENSG00000168890	TMEM150A	360.54246291305	-0.474176463234971	0.1886817500015	-2.51310189369773	0.0119674764056159	0.27615602533463
ENSG00000259459	LINC02568	44.0994453980234	-1.14465178325172	0.455496076867796	-2.51297835784422	0.0119716678891621	0.27615602533463
ENSG00000266803	NA	20.7134263883879	1.12782521986432	0.448869573316328	2.51259004153868	0.011984851661324	0.27615602533463
ENSG00000197008	ZNF138	499.420494387294	0.491954617309658	0.195806556000248	2.51245222508808	0.0119895337773994	0.27615602533463
ENSG00000227477	STK4-DT	11.3375337128385	0.687776946762174	0.273753883416703	2.51239156200482	0.0119915952324985	0.27615602533463
ENSG00000248551	NA	23.8394473668726	1.2439378599612	0.495174933308905	2.51211799363276	0.0120008955469301	0.276215460944935
ENSG00000253526	NA	25.9121534762371	1.42202334142096	0.566384351543695	2.51070379600919	0.0120490750819893	0.27716918264988
ENSG00000220793	RPL21P119	1.94180100717851	-0.880341220792819	0.350681700779122	-2.5103711395175	0.0120604330540817	0.277275291696944
ENSG00000168228	ZCCHC4	500.424270718702	0.403753695798804	0.160874740641829	2.50973952895266	0.01208202440587	0.277381437221
ENSG00000235530	TMEM11-DT	113.860745013143	0.758443050206614	0.302191915930449	2.50980588898736	0.0120797543053527	0.277381437221
ENSG00000124466	LYPD3	32.6143835450555	-0.638556154134295	0.25453841595703	-2.50868283175807	0.0121182237857579	0.277381437221
ENSG00000115461	IGFBP5	10113.7701066744	-0.733244390449553	0.292303952500599	-2.50849974547659	0.0121245055511432	0.277381437221
ENSG00000018625	ATP1A2	88.6395538011218	-1.10032596119806	0.438458595923655	-2.50953219170014	0.0120891196114663	0.277381437221
ENSG00000255182	NA	48.3300323722224	-0.664137352631334	0.264714860501214	-2.50887823741308	0.0121115225198482	0.277381437221
ENSG00000063587	ZNF275	1270.78708699839	-0.364109747415469	0.14512864456086	-2.50887582197998	0.0121116053349602	0.277381437221
ENSG00000105429	MEGF8	2399.34025057444	-0.447684876734863	0.178469822629492	-2.50846260806943	0.0121257801028082	0.277381437221
ENSG00000148737	TCF7L2	1010.10987165491	-0.539790506502933	0.215148516069843	-2.50892042558965	0.0121100761444148	0.277381437221
ENSG00000213549	NA	4.66436271411656	-1.51483020552472	0.603959082070155	-2.50816694457583	0.012135931477356	0.277459252079907
ENSG00000249721	NA	2.20040447421332	1.20331800713834	0.479990692525584	2.50696112628101	0.0121774103402699	0.277754769046707
ENSG00000233633	NA	3.38904739159982	1.68493080478888	0.671947100350791	2.50753489956167	0.0121576575105592	0.277754769046707
ENSG00000119396	RAB14	2991.59869502563	0.245745223621412	0.0980310799070442	2.50680930837888	0.0121826416082714	0.277754769046707
ENSG00000235538	NA	9.28239309210765	1.25629507505982	0.501148547230792	2.50683172085754	0.0121818692046285	0.277754769046707
ENSG00000180834	MAP6D1	12.7081592303561	-0.737243862364568	0.294077940812466	-2.50696757576492	0.01217718815115	0.277754769046707
ENSG00000229659	RPL26P6	28.2734826561302	-0.842934045473798	0.33635136042328	-2.50611159833875	0.0122067085780911	0.27814920705077
ENSG00000228544	CCDC183-AS1	36.329043421248	-0.51706198735946	0.206352010476424	-2.50572788782465	0.0122199623236889	0.278296948055334
ENSG00000196547	MAN2A2	1860.34026736899	-0.46667252820501	0.186264443599015	-2.50543001760256	0.0122302598491311	0.278377237883849
ENSG00000136854	STXBP1	1309.90676704853	-0.444198500035127	0.177368172803998	-2.50438673981262	0.0122663871432945	0.278769191713181
ENSG00000177225	GATD1	1284.06672956582	-0.466153445520576	0.186133930684903	-2.50439800956927	0.0122659963823109	0.278769191713181
ENSG00000248145	NA	2.62535294985135	1.8760470800431	0.749116781908889	2.50434528413926	0.0122678246480926	0.278769191713181
ENSG00000135437	RDH5	39.1132062878039	-0.595167410015042	0.237686533126286	-2.5040013928716	0.0122797550764777	0.278886128137442
ENSG00000099958	DERL3	34.0972164444758	-0.840796297099982	0.335967967779923	-2.50260851549618	0.0123281825925972	0.279368578739742
ENSG00000196862	RGPD4	33.2039264620362	0.771831960917476	0.308401360929571	2.50268662431013	0.0123254624368894	0.279368578739742
ENSG00000276900	NA	62.636394784214	0.56081958985071	0.224073699629877	2.50283540985429	0.0123202824202621	0.279368578739742
ENSG00000132376	INPP5K	934.007573359575	-0.371871896143429	0.148584084196222	-2.50277072510895	0.0123225342034933	0.279368578739742
ENSG00000250422	NA	3.18051486169967	2.21994852340231	0.887143384029554	2.50235594760222	0.0123369819623621	0.279413949050589
ENSG00000184292	TACSTD2	138.228236967852	-1.35863259458282	0.542998545061504	-2.50209251376342	0.0123461658248143	0.279467972775684
ENSG00000119242	CCDC92	273.971286631193	-0.388431657594577	0.155287099734496	-2.50137750179315	0.0123711231910614	0.279761932994206
ENSG00000106484	MEST	787.784162806749	-0.9711243340454	0.38825546943074	-2.50125087862706	0.0123755476048445	0.279761932994206
ENSG00000274330	NA	9.7370401341585	-1.56302573105796	0.624926372098979	-2.50113581510111	0.0123795693219272	0.279761932994206
ENSG00000229337	NA	52.9488545754224	0.631930431851455	0.252789024253315	2.49983334410204	0.012425174258097	0.280176433476465
ENSG00000224041	IGKV3D-15	6.22249125141261	-2.10287893662546	0.84106025699654	-2.50027143612151	0.0124098182517401	0.280176433476465
ENSG00000065600	PACC1	511.412723812433	0.41892882679446	0.167571326775424	2.50000304262018	0.0124192239880365	0.280176433476465
ENSG00000162510	MATN1	22.9072744794947	-0.683575756480536	0.273445473320005	-2.49986130024748	0.0124241938365221	0.280176433476465
ENSG00000135766	EGLN1	341.570263963708	-0.456342686918529	0.182586100401965	-2.49932873265756	0.0124428827578363	0.280421919696479
ENSG00000184788	SATL1	9.09670755779624	0.964933428841623	0.386193112345643	2.49857751988598	0.0124692867267461	0.280807662214256
ENSG00000287072	NA	2.03186325846553	1.80193561504614	0.721276503363883	2.49825913729657	0.0124804923459617	0.280807662214256
ENSG00000124406	ATP8A1	1074.44261128044	-0.668299197935682	0.267494266337341	-2.49836830929631	0.0124766489838331	0.280807662214256
ENSG00000214039	LINC02418	2.58884208805885	1.9566145958642	0.783281968386679	2.49796966460779	0.0124906882068104	0.280829206491802
ENSG00000133687	TMTC1	1924.83058693865	-0.780700786672802	0.312549845327032	-2.49784409861387	0.0124951132087845	0.280829206491802
ENSG00000278745	NA	2.27682684576807	1.72791863395463	0.691972689017812	2.49709079762562	0.0125216890296053	0.280990117584455
ENSG00000198113	TOR4A	434.456364667674	-0.684049673304838	0.273941289782823	-2.49706670304116	0.0125225398915495	0.280990117584455
ENSG00000121879	PIK3CA	2234.6403810456	0.413253299580104	0.165495948420635	2.4970599191332	0.0125227794637099	0.280990117584455
ENSG00000168959	GRM5	9.73517974721832	1.19048610547581	0.476836784824484	2.49663227201317	0.0125378899180452	0.281175690595244
ENSG00000270688	NA	2.81147811911164	1.37918949288332	0.55249053510573	2.49631333977402	0.012549169555421	0.281275197881512
ENSG00000197261	C6orf141	49.0343184616461	-1.27647869031219	0.511451493104416	-2.49579619479493	0.0125674784551195	0.28153206368098
ENSG00000086696	HSD17B2	12.6843844720126	1.32432457293442	0.530697012633635	2.49544380580237	0.0125799679107582	0.281658355614128
ENSG00000184702	SEPTIN5	63.5258875228881	-0.906484058271921	0.363465437129265	-2.4940034613237	0.0126311312722602	0.281800614726414
ENSG00000263513	FAM72C	36.5589512053791	0.771980134585866	0.309641427304235	2.493142281725	0.0126618096792464	0.281800614726414
ENSG00000168913	ENHO	90.244006857148	-1.13349828807373	0.454586299060341	-2.49347217550715	0.0126500498557535	0.281800614726414
ENSG00000257611	NA	8.26124368686312	1.0206402183728	0.409443515146613	2.49274974597492	0.0126758151270523	0.281800614726414
ENSG00000175048	ZDHHC14	554.504800862521	-0.470377777410126	0.188721867533586	-2.49243918342645	0.0126869055330607	0.281800614726414
ENSG00000088808	PPP1R13B	607.849928539386	-0.517403617728427	0.207373308799545	-2.49503477917965	0.0125944785100282	0.281800614726414
ENSG00000123594	ATXN3L	1.61996017585205	1.77646856463964	0.712678494208751	2.49266475567214	0.0126788493370546	0.281800614726414
ENSG00000253868	FER1L6-AS2	14.2746947559784	0.995523243433153	0.399278846174123	2.49330324652113	0.0126560705100488	0.281800614726414
ENSG00000168772	CXXC4	309.667855198575	0.940203452946385	0.377231737585244	2.49237632804935	0.0126891511873547	0.281800614726414
ENSG00000245910	SNHG6	746.04586098122	0.623698182558487	0.250117014333498	2.49362557049745	0.012644585031885	0.281800614726414
ENSG00000248767	FOXL3	5.46775204365512	1.3991725479817	0.56109174278914	2.4936609136797	0.0126433261979452	0.281800614726414
ENSG00000250634	LINC01182	10.3601741545076	1.1719089535801	0.469739816778123	2.49480438260068	0.01260265856509	0.281800614726414
ENSG00000250536	ABHD17AP3	12.4200156841175	0.72516988702254	0.290755262512554	2.49409032447428	0.012628040541375	0.281800614726414
ENSG00000199161	MIR126	9.99043831263968	-0.809454159889943	0.324765191473557	-2.4924289337081	0.0126872717040419	0.281800614726414
ENSG00000249004	PRMT5P1	1.70419171239405	1.23696386740658	0.496195634519725	2.49289550603131	0.0126706128930456	0.281800614726414
ENSG00000276759	NA	33.4724707214459	1.97503318182017	0.792670076143805	2.49162071492385	0.0127161747712457	0.28224827015205
ENSG00000106348	IMPDH1	2695.39693689968	-0.632704506647097	0.253954514573673	-2.49140877731294	0.0127237636035671	0.282264301377136
ENSG00000243295	CFAP20DC-DT	5.57694228610134	1.10428257515138	0.443329448955315	2.49088477599125	0.0127425436844782	0.282528448348352
ENSG00000271394	NA	1.58843397482193	-2.30359521421944	0.92492878493593	-2.49056495131029	0.0127540181763081	0.282630417883287
ENSG00000196074	SYCP2	1116.36749849349	0.804259206147269	0.323133858577742	2.48893511093879	0.0128126348371832	0.283470925862266
ENSG00000099840	IZUMO4	43.9865726636145	-0.597002413124125	0.239852664986505	-2.48903806492088	0.0128089250903147	0.283470925862266
ENSG00000123154	WDR83	88.1354014540737	-0.628527585156803	0.252514916469342	-2.48907111684672	0.0128077343299028	0.283470925862266
ENSG00000258559	NA	45.4592538348447	-0.52651177120538	0.211643910941659	-2.48772463551061	0.0128563233263932	0.283948174912384
ENSG00000141431	ASXL3	66.8042483105835	1.16901420454201	0.469977910849696	2.48738116740102	0.0128687437629059	0.283948174912384
ENSG00000258083	OR9A4	5.61910470386311	1.27190628398602	0.511238935111268	2.48789009723838	0.0128503437135549	0.283948174912384
ENSG00000231098	NA	2.03221666055375	1.19771767980704	0.481488142368176	2.48753307592607	0.012863249163316	0.283948174912384
ENSG00000126746	ZNF384	635.824395513486	-0.394390525681332	0.158554995503631	-2.48740523392906	0.0128678731273608	0.283948174912384
ENSG00000142973	CYP4B1	316.276435773995	-2.27974580224386	0.91671309993051	-2.48686944957662	0.01288726810957	0.2842043616846
ENSG00000173599	PC	1152.13565936385	-0.515754608430233	0.207452304068688	-2.48613584093752	0.0129138661290751	0.284550453883603
ENSG00000182934	SRPRA	4331.0081518797	-0.472457042578468	0.190042888758269	-2.48605483565041	0.0129168060657991	0.284550453883603
ENSG00000165973	NELL1	71.8677615682081	1.42991923050997	0.575265072441313	2.48567017017332	0.0129307748697422	0.284705603947774
ENSG00000126860	EVI2A	648.388246029412	0.505724640941446	0.203479007499817	2.48538975668977	0.0129409662705394	0.284777462785366
ENSG00000151247	EIF4E	1331.82667431536	0.299693852548845	0.120599061753898	2.4850429861587	0.0129535791911565	0.284902503911647
ENSG00000129219	PLD2	740.496913730524	-0.342559136845861	0.137876663029706	-2.48453312778577	0.0129721437782521	0.285158242937223
ENSG00000243550	LINC01214	4.51089111194949	1.38309899789944	0.556784318791567	2.48408396432803	0.0129885178826168	0.285365582362764
ENSG00000163808	KIF15	626.65959244369	0.521036716983894	0.209787067486758	2.48364555177732	0.0130045176948104	0.285526762965204
ENSG00000160753	RUSC1	1108.05122722347	-0.507593360455176	0.204401743422679	-2.48331228469774	0.0130166918966792	0.285526762965204
ENSG00000198729	PPP1R14C	162.867863204106	-0.943533692998399	0.37992656499858	-2.48346333192554	0.0130111729131294	0.285526762965204
ENSG00000205212	CCDC144NL	58.7735849306728	1.25276134900761	0.504593717986366	2.48271293191457	0.0130386115423316	0.285855042491
ENSG00000160094	ZNF362	1175.6515241104	-0.362802114930255	0.146159012795465	-2.48224251102434	0.0130558387277089	0.286080150628961
ENSG00000170291	ELP5	347.12061451032	-0.537721943315516	0.216685837489213	-2.48157401307912	0.0130803542812771	0.286464636888896
ENSG00000230010	NA	79.6352191810273	0.908908246284116	0.366292422921199	2.48137332199102	0.0130877220854855	0.286473371548484
ENSG00000215124	AMD1P4	4.43155291255377	1.23017458777783	0.496019260017338	2.48009439741278	0.0131347604524831	0.287212705597182
ENSG00000226668	NA	10.9113126690379	1.31837338276601	0.531586082162526	2.48007505652288	0.0131354729491985	0.287212705597182
ENSG00000154316	TDH	1.2982451140362	-1.1851046145448	0.47792590588476	-2.47968272895957	0.0131499332371559	0.287376026358196
ENSG00000147588	PMP2	30.0779009770631	1.41624028210821	0.571209161834463	2.47937249038494	0.0131613778792547	0.287473305251075
ENSG00000117600	PLPPR4	488.704965237632	0.839256932085727	0.338568554258906	2.47883898704881	0.0131810793127731	0.287597997510703
ENSG00000205856	C22orf42	4.64851518301875	1.21036495238918	0.488263407608914	2.47891800517364	0.0131781596544293	0.287597997510703
ENSG00000166961	MS4A15	43.0237002081191	-1.21020989717053	0.488385420305798	-2.47798121494448	0.0132128101484443	0.28813739351305
ENSG00000198033	TUBA3C	32.3156557829226	2.15300433041906	0.869282681239002	2.47675972026769	0.013258112424832	0.288232724657052
ENSG00000243321	LINC01998	10.7596737476469	1.12303380418273	0.453353603514576	2.47716968714163	0.0132428924610503	0.288232724657052
ENSG00000280719	PCAT5	5.47647288757025	1.62543898348801	0.656049757606645	2.47761540133453	0.0132263629107853	0.288232724657052
ENSG00000157542	KCNJ6	51.4751379512929	1.33362965186207	0.538508487369072	2.47652485177649	0.013266838850877	0.288232724657052
ENSG00000144451	SPAG16	384.346316392477	0.403477516078345	0.162932235131803	2.47635169156032	0.01327327578699	0.288232724657052
ENSG00000234083	NA	3.23890749646281	1.52922407836321	0.617411038779688	2.47683306956371	0.0132553882069681	0.288232724657052
ENSG00000261773	NA	2.82913957245724	-1.17499085815029	0.474481044322261	-2.47637049405972	0.013272576702503	0.288232724657052
ENSG00000272325	NUDT3	112.796810445305	-0.690868788852809	0.278954166774114	-2.47663907244033	0.0132625944029117	0.288232724657052
ENSG00000251914	RNU7-200P	1.93536598243546	1.39769632104843	0.56451769387591	2.47591233403513	0.0132896205461621	0.288239650795212
ENSG00000115204	MPV17	1118.88524774991	-0.310540848667434	0.125458966124773	-2.47523838478465	0.0133147270486641	0.288239650795212
ENSG00000165376	CLDN2	15.8647686320545	-1.09261934086987	0.441287319021304	-2.47598173292879	0.0132870376205413	0.288239650795212
ENSG00000233359	NA	5.14595035250097	2.25584948984337	0.911375834995265	2.47521319221186	0.0133156663551246	0.288239650795212
ENSG00000182473	EXOC7	2578.20137109202	-0.279097890582275	0.112754311263662	-2.47527466980521	0.0133133742626108	0.288239650795212
ENSG00000111249	CUX2	20.8062353470735	-0.779278723009892	0.314794268021724	-2.47551751150727	0.0133043237123661	0.288239650795212
ENSG00000181001	OR52N1	19.5040774317707	1.66643534625028	0.673730045790862	2.47344668188893	0.0133816770191543	0.289214346990816
ENSG00000217539	IQCB2P	4.4330246537689	1.31513610348401	0.531702531284341	2.4734433750151	0.0133818008605963	0.289214346990816
ENSG00000163249	CCNYL1	741.460155013839	0.397170182562208	0.160557073397212	2.47370093486709	0.013372158353118	0.289214346990816
ENSG00000136522	MRPL47	835.481674772123	0.419781131281181	0.169771408075151	2.47262560899159	0.0134124570705799	0.289718746806698
ENSG00000280070	NA	15.8192365357661	1.24192219152894	0.502343413793988	2.47225733915614	0.013426282936404	0.289718746806698
ENSG00000183206	POTEC	5.52218004629902	1.8426438298866	0.745283156195318	2.4724077212389	0.0134206356572919	0.289718746806698
ENSG00000287601	NA	11.6510480326688	0.719678028667217	0.291195115911767	2.47146325381804	0.013456137957993	0.290210631185318
ENSG00000286163	NA	24.7639866310076	1.30984201012677	0.530120126366546	2.47083999452058	0.013479611553528	0.290564442648597
ENSG00000177595	PIDD1	560.472197896512	-0.601821648842323	0.243616082021949	-2.47036913100056	0.0134973695075126	0.290794742319349
ENSG00000147654	EBAG9	657.58514771686	0.419185181762269	0.16971654594773	2.46991346318921	0.0135145740550028	0.290847060118329
ENSG00000172663	TMEM134	495.868357207207	-0.654925744562211	0.26517973983628	-2.4697427675529	0.0135210239590855	0.290847060118329
ENSG00000164112	SMIM43	22.874531205282	0.809810137594924	0.327860849093542	2.46998121255972	0.0135120148315066	0.290847060118329
ENSG00000248927	NA	13.1476629861105	0.928793875560828	0.37610982743235	2.46947515809831	0.0135311413225898	0.290912461478923
ENSG00000287499	NA	2.12875326061765	2.47742548883692	1.00335380595322	2.46914445745614	0.0135436531797687	0.290932379214652
ENSG00000282381	NA	58.617704202801	1.11421046939551	0.451300228310577	2.46888966479479	0.0135533000753171	0.290932379214652
ENSG00000115239	ASB3	1001.43083793609	0.338117798533933	0.136945717943907	2.4689913902414	0.0135494478442838	0.290932379214652
ENSG00000063245	EPN1	3248.32557449812	-0.659701485941621	0.267345179175765	-2.46760195181191	0.0136021480714359	0.291828549463735
ENSG00000182676	PPP1R27	1.4222563905902	-1.46289303986856	0.593131366477133	-2.46638961037809	0.0136482790036086	0.291866198717179
ENSG00000255012	OR5M1	2.03997615351234	2.63122326811499	1.0666933695612	2.46671006232782	0.0136360720352724	0.291866198717179
ENSG00000188848	BEND4	17.530780279796	0.87647808831816	0.355398057558714	2.46618705329688	0.0136559999837519	0.291866198717179
ENSG00000231898	MYO3B-AS1	11.0520169386592	1.35919462830355	0.551159580210257	2.46606369027469	0.013660704170381	0.291866198717179
ENSG00000228980	LINC01205	4.10141921161442	2.00883390878274	0.814296016608808	2.46695779889563	0.0136266416231901	0.291866198717179
ENSG00000013016	EHD3	1216.07741109829	-0.424198658198976	0.171952294554284	-2.46695549657268	0.0136267292375549	0.291866198717179
ENSG00000267374	MIR924HG	322.510373992235	0.800667129237568	0.324661875824201	2.46615691234137	0.0136571492129077	0.291866198717179
ENSG00000274525	NA	12.8619967523014	0.867500518056579	0.351741730733422	2.46629968030163	0.0136517064419213	0.291866198717179
ENSG00000255059	PPIAP43	1.98937343883176	-1.05655143473794	0.428537773475321	-2.46548029166624	0.0136829702323817	0.292190055762345
ENSG00000123983	ACSL3	2936.51381607191	0.393299418944683	0.15959156326327	2.46441234675969	0.0137238126072777	0.292606205833696
ENSG00000286164	NA	5.79174287375718	0.985464278238293	0.399840627255175	2.46464268777114	0.0137149943736039	0.292606205833696
ENSG00000155961	RAB39B	41.2882076694849	-0.952123239826531	0.386346707493861	-2.46442695474934	0.0137232532153031	0.292606205833696
ENSG00000248109	MARCOL	7.29507789409492	1.39873117820303	0.567698956223171	2.46386075378509	0.0137449498100376	0.292904951706176
ENSG00000183628	DGCR6	12.3992906671568	-1.02194582871659	0.414916597195752	-2.46301506284274	0.0137774127656142	0.293444614795908
ENSG00000185633	NDUFA4L2	1802.81858437839	-1.13218091630327	0.459855123174585	-2.46203827955057	0.0138149921218555	0.293484693102385
ENSG00000166987	MBD6	1042.03524702798	-0.608125160827447	0.246948534648878	-2.46255828847945	0.0137949747944849	0.293484693102385
ENSG00000198739	LRRTM3	22.8154951158285	1.1580178535563	0.470302177551915	2.46228469445789	0.0138055033821976	0.293484693102385
ENSG00000157870	PRXL2B	207.674901779178	-0.676260643054698	0.274671386241207	-2.46207168613052	0.0138137053917949	0.293484693102385
ENSG00000164743	C8orf48	65.9585901091479	0.628539381053786	0.255229443078911	2.4626444875306	0.0137916591068914	0.293484693102385
ENSG00000175221	MED16	1359.5525811841	-0.646529781844169	0.262770084343782	-2.46043906961005	0.0138767132483354	0.293625376788182
ENSG00000170956	CEACAM3	11.6375666579347	1.31835789104199	0.535914141101207	2.46001698767084	0.0138930439548742	0.293625376788182
ENSG00000277646	NA	5.90748868253621	2.38786675479611	0.970260034252471	2.4610585518302	0.0138527756500276	0.293625376788182
ENSG00000196372	ASB13	424.651064454679	-0.5071421237084	0.206082266139413	-2.46087221966651	0.0138599719301804	0.293625376788182
ENSG00000250343	STK32A-AS1	3.05996797298365	-1.44314953235933	0.586277089947591	-2.46154856995749	0.0138338665465154	0.293625376788182
ENSG00000237457	BRINP3-DT	2.24678580612347	2.32170751537016	0.943761758215924	2.46005678356695	0.0138915034939045	0.293625376788182
ENSG00000204936	CD177	11.8846634385429	-1.49863433757071	0.60906506739048	-2.46054882771649	0.0138724693921815	0.293625376788182
ENSG00000226066	ZP3P2	2.70203980262749	1.81626854660164	0.737980963887031	2.46113197423839	0.0138499409308425	0.293625376788182
ENSG00000225233	NA	3.08206221658677	1.55571986129462	0.63219571593565	2.46081999937654	0.0138619893068249	0.293625376788182
ENSG00000260951	NA	157.734324268132	-1.46898682172107	0.597087687698684	-2.46025307837596	0.0138839073163301	0.293625376788182
ENSG00000260992	DOCK9-DT	10.8306533246276	-0.696692653465133	0.283315548237784	-2.45906960559893	0.013929760764899	0.294156148821876
ENSG00000137094	DNAJB5	397.606782859353	-0.443615527035959	0.1804048648641	-2.45899980230653	0.0139324694518255	0.294156148821876
ENSG00000233746	LINC00656	3.63038039148504	1.13306344517767	0.46085627455254	2.45860479230275	0.0139478064087667	0.294328787497521
ENSG00000166573	GALR1	20.1765724192529	1.44487633663604	0.587776179607665	2.4582083908206	0.0139632123732284	0.294502704477322
ENSG00000248424	OR51K1P	4.44461449846206	1.35078642342111	0.549767661076085	2.45701324224338	0.0140097522389932	0.294679761396472
ENSG00000143228	NUF2	959.87747413983	0.612120462439729	0.249060525592275	2.457717701286	0.0139823036047197	0.294679761396472
ENSG00000213793	ZNF888	319.093426656718	0.323397841120833	0.131638871630012	2.45670474926118	0.0140217873669083	0.294679761396472
ENSG00000278561	PTPN20CP	6.80078873852298	1.6093386716001	0.655051894240695	2.45681095765025	0.0140176428668285	0.294679761396472
ENSG00000261616	TTC23-AS1	73.7325878098404	-0.718832440034461	0.292588872580915	-2.45680033452287	0.0140180573574665	0.294679761396472
ENSG00000075891	PAX2	4.43229151453577	2.09956853581423	0.854505641436218	2.45705637739893	0.0140080701491778	0.294679761396472
ENSG00000170426	SDR9C7	7.88933938818079	-1.03694365816168	0.421937891847954	-2.45757415533409	0.0139878928938085	0.294679761396472
ENSG00000278948	NA	19.3833630746967	-0.517695939173399	0.210781851396218	-2.45607454220647	0.0140464017785005	0.29504621252367
ENSG00000009830	POMT2	1052.48955374712	-0.415117281525769	0.16903186844373	-2.45585217360334	0.014055096073205	0.295078056323411
ENSG00000274588	DGKK	6.74962761858512	1.36907193475058	0.55752616690148	2.45561915480913	0.0140642118711358	0.295118712295446
ENSG00000287200	NA	19.0230278704663	-0.838034225443847	0.341383628177956	-2.45481668209056	0.0140956448972609	0.295627385097808
ENSG00000282221	NA	1.37406796360116	-1.74073155535067	0.709459691597555	-2.45360177042744	0.0141433512295289	0.296476664452954
ENSG00000236501	NA	25.989139160849	1.11960549810162	0.456360700453395	2.45333460350397	0.0141538612510719	0.296545756599294
ENSG00000065989	PDE4A	778.756111988304	-0.595102069800542	0.24264109333764	-2.45260216072488	0.0141827100118548	0.296657348723156
ENSG00000091536	MYO15A	235.175212316226	0.991335988578531	0.404185063649366	2.45267843306185	0.0141797034513017	0.296657348723156
ENSG00000130734	ATG4D	397.42957021172	-0.541123801584644	0.220768557919728	-2.45109089212513	0.0142423984382621	0.296657348723156
ENSG00000211625	IGKV3D-20	13.1552111961392	-1.85084432589398	0.754686792985345	-2.45246682875225	0.0141880460141762	0.296657348723156
ENSG00000256193	LINC00507	4.59490727487222	1.77480147853284	0.72399485445139	2.45140068001961	0.0142301451593504	0.296657348723156
ENSG00000176531	PHLDB3	344.712172697046	-0.549120521118253	0.224072226786621	-2.45064071077924	0.0142602213996876	0.296657348723156
ENSG00000256968	SNRPEP2	4.9520282739226	0.811566230646234	0.33115214789345	2.45073521584815	0.0142564782539105	0.296657348723156
ENSG00000259078	PTBP1P	2.82563943971714	-1.13220011271896	0.461777529702952	-2.45183024268694	0.014213169727065	0.296657348723156
ENSG00000164588	HCN1	32.4807268972833	1.46462461941022	0.597439101558561	2.45150445558285	0.0142260425248643	0.296657348723156
ENSG00000174915	PTDSS2	596.147516930053	-0.603721071838147	0.246224451070266	-2.45191356591088	0.0142098790345272	0.296657348723156
ENSG00000211632	IGKV3D-11	8.76835744776024	-1.8594411563003	0.758290656509091	-2.45214831587207	0.0142006116449206	0.296657348723156
ENSG00000214784	RPS3AP21	34.8275475872233	0.607775377079118	0.247955866790921	2.45114336250652	0.0142403223823275	0.296657348723156
ENSG00000147697	GSDMC	19.5429820526427	-1.27314137871212	0.519246429734024	-2.45190203688885	0.0142103343112901	0.296657348723156
ENSG00000133895	MEN1	1002.08188291624	-0.548523685523831	0.223804143811803	-2.4509094254532	0.0142495804517668	0.296657348723156
ENSG00000131051	RBM39	10121.974713782	0.267137230548487	0.109028745411283	2.4501541271596	0.014279507674787	0.29685371230433
ENSG00000240159	RPL6P16	1.91652190751236	1.7845078148107	0.728359161774768	2.4500382619784	0.0142841035088419	0.29685371230433
ENSG00000184111	RPL11P4	7.0849081625463	1.0079513928359	0.411489640635925	2.44951827044343	0.0143047452327425	0.296956208982895
ENSG00000186973	CFAP144	7.68083033893784	1.77011728111646	0.72270585838994	2.44929145179474	0.0143137573259491	0.296956208982895
ENSG00000268333	NA	41.4380428712754	0.959979328330971	0.391871181619408	2.44973188475829	0.0142962623590738	0.296956208982895
ENSG00000068971	PPP2R5B	762.275208769924	-0.440418678548853	0.179822438714306	-2.44918644023381	0.0143179314035103	0.296956208982895
ENSG00000205186	FABP9	4.83743509655878	1.61284852429186	0.658991574494989	2.4474493858709	0.0143871330763506	0.297141416691715
ENSG00000258033	SNX5P2	5.49803706396898	0.921379459290575	0.376481169005087	2.4473454056825	0.0143912848350526	0.297141416691715
ENSG00000237422	NA	68.4191946083343	-0.875568029273254	0.35768125975601	-2.4479002055364	0.014369144801623	0.297141416691715
ENSG00000162456	KNCN	2.57046457155819	1.84437429289451	0.753683000291903	2.44714859188834	0.0143991461806966	0.297141416691715
ENSG00000255387	RDXP1	2.95108433988615	1.14075608079222	0.466074885883931	2.4475810976786	0.0143818755560896	0.297141416691715
ENSG00000228133	NA	15.2576649300632	-1.31272265832827	0.536425773791285	-2.44716552124327	0.0143984698215682	0.297141416691715
ENSG00000159650	UROC1	9.60814246201188	1.0105928556001	0.41286447543613	2.44775929082433	0.0143747653444173	0.297141416691715
ENSG00000049323	LTBP1	6522.94483421953	-0.631125488776626	0.257798855554213	-2.44813146055222	0.0143599251342038	0.297141416691715
ENSG00000272752	STAG3L5P-PVRIG2P-PILRB	8.35597562594812	-0.683724587663598	0.279290773178061	-2.4480743845687	0.0143622001525407	0.297141416691715
ENSG00000140104	CLBA1	340.111818385558	-0.506649432735997	0.206965781083476	-2.44798647430345	0.0143657048308593	0.297141416691715
ENSG00000163817	SLC6A20	43.8000287071818	1.11942903317897	0.457577661967677	2.44642412910892	0.0144281160817335	0.29744060570302
ENSG00000138160	KIF11	1617.3080031564	0.492629551890498	0.201356422768519	2.44655494529135	0.0144228811894213	0.29744060570302
ENSG00000267500	ZNF887P	28.9937780027199	0.693201790881938	0.283383797358312	2.4461588747978	0.0144387359502618	0.297510335191686
ENSG00000266261	NA	12.8202250901395	1.03682191287018	0.423931826233449	2.44572794187721	0.0144560037166469	0.297716906202507
ENSG00000156313	RPGR	486.852856833461	0.516647629446659	0.211323094161187	2.44482332372336	0.0144923116142405	0.298290838300388
ENSG00000138829	FBN2	4340.73542123406	-0.974922496508239	0.398849227464185	-2.44433843511903	0.0145118062636929	0.298290838300388
ENSG00000169607	CKAP2L	770.603681213851	0.562986584304725	0.230309300399758	2.44448045878966	0.0145060938958704	0.298290838300388
[truncated: 58,676 more rows]
