# Supplementary material for: Single nucleotide variants in nuclear pore complex disassembly pathway associated with poor survival in osteosarcoma
Source: Front Genet. 2024 Mar 18;15:1303404. doi: 10.3389/fgene.2024.1303404 (PMC10982431; doi:10.3389/fgene.2024.1303404)
Supplement: Supplementary file 11 [file DataSheet2.XLSX]

## Sheet: NPCD_Mutation_Summary_file2022
SampleID	SampleType	Variant(contig_position_ref/alt)	Feature_type	Consequence	Genotype	VAF	Sample_Median_VAF	Allelic_Depth	Contamination	Contamination_Error
SJHM030441_D2	recurrence_pulm	chr2_183119327_C/T	RegulatoryFeature	regulatory_region_variant	0/1	0.549	0.408	21,26	0.00538188	0.000516481
SJOS001101_M1	recurrence_pulm	chr2_183709807_G/T	RegulatoryFeature	regulatory_region_variant	0/1	0.091	0.113	51,5	0.00178161	0.000127963
SJOS001101_M1	recurrence_pulm	chr9_124260335_G/T	RegulatoryFeature	regulatory_region_variant	0/1	0.083	0.113	47,3	0.00178161	0.000127963
SJOS001101_M1	recurrence_pulm	chr15_59121627_C/T	RegulatoryFeature	regulatory_region_variant	0/1	0.190	0.113	50,11	0.00178161	0.000127963
SJOS001101_M1	recurrence_pulm	chr6_17724919_G/C	RegulatoryFeature	regulatory_region_variant	0/1	0.099	0.113	52,5	0.00178161	0.000127963
SJOS001101_M2	autopsy	chr1_198128982_AG/GT	RegulatoryFeature	regulatory_region_variant	0/1	0.202	0.268	75,18	0.00247518	0.0001564
SJOS001101_M2	autopsy	chr6_17724919_G/C	RegulatoryFeature	regulatory_region_variant	0/1	0.365	0.268	42,22	0.00247518	0.0001564
SJOS001101_M3	autopsy	chr9_124139074_C/G	RegulatoryFeature	regulatory_region_variant	0/1	0.407	0.188	35,23	0.00255223	0.000161346
SJOS001101_M3	autopsy	chr6_17724919_G/C	RegulatoryFeature	regulatory_region_variant	0/1	0.313	0.188	29,15	0.00255223	0.000161346
SJOS001101_M3	autopsy	chr16_56753535_A/G	RegulatoryFeature	regulatory_region_variant	0/1	0.079	0.188	59,4	0.00255223	0.000161346
SJOS001101_M4	autopsy	chr3_10389332_CA/AC	RegulatoryFeature	regulatory_region_variant	0/1	0.070	0.094	72,4	0.00254128	0.000156729
SJOS001101_M4	autopsy	chr6_17724919_G/C	RegulatoryFeature	regulatory_region_variant	0/1	0.090	0.094	51,4	0.00254128	0.000156729
SJOS001101_M5	autopsy	chr2_183285650_G/A	RegulatoryFeature	regulatory_region_variant	0/1	0.234	0.209	64,20	0.00305445	0.000177646
SJOS001101_M5	autopsy	chr15_59121627_C/T	RegulatoryFeature	regulatory_region_variant	0/1	0.434	0.209	31,22	0.00305445	0.000177646
SJOS001101_M5	autopsy	chr9_131127652_-/AGTCGACTGAAGGAGTGGAGTCGACTGAGGCGGAACGTGTGGCAGGGAAGCAGGAGCAGGAGGAGGAGTACCCTGTGGA	Transcript	stop_gained,frameshift_variant	0/1	0.151	0.209	44,7	0.00305445	0.000177646
SJOS001101_M5	autopsy	chr7_135537223_A/T	RegulatoryFeature	regulatory_region_variant	0/1	0.203	0.209	48,11	0.00305445	0.000177646
SJOS001101_M5	autopsy	chr6_17724919_G/C	RegulatoryFeature	regulatory_region_variant	0/1	0.137	0.209	52,7	0.00305445	0.000177646
SJOS001101_M5	autopsy	chr3_10389332_CA/AC	RegulatoryFeature	regulatory_region_variant	0/1	0.152	0.209	93,16	0.00305445	0.000177646
SJOS001101_M6	autopsy	chr3_10389332_CA/AC	RegulatoryFeature	regulatory_region_variant	0/1	0.128	0.224	76,10	0.0031412	0.000175193
SJOS001101_M6	autopsy	chr15_59121627_C/T	RegulatoryFeature	regulatory_region_variant	0/1	0.491	0.224	22,20	0.0031412	0.000175193
SJOS001101_M6	autopsy	chr6_17724919_G/C	RegulatoryFeature	regulatory_region_variant	0/1	0.206	0.224	49,12	0.0031412	0.000175193
SJOS001101_M7	autopsy	chr3_10389332_CA/AC	RegulatoryFeature	regulatory_region_variant	0/1	0.109	0.274	123,13	0.00177594	0.000128723
SJOS001101_M7	autopsy	chr6_17724919_G/C	RegulatoryFeature	regulatory_region_variant	0/1	0.247	0.274	60,18	0.00177594	0.000128723
SJOS001101_M7	autopsy	chr9_131217874_C/G	RegulatoryFeature	regulatory_region_variant	0/1	0.137	0.274	42,7	0.00177594	0.000128723
SJOS001101_M7	autopsy	chr15_59121627_C/T	RegulatoryFeature	regulatory_region_variant	0/1	0.315	0.274	40,16	0.00177594	0.000128723
SJOS001101_M8	autopsy	chr3_10389332_CA/AC	RegulatoryFeature	regulatory_region_variant	0/1	0.187	0.221	89,20	0.00371878	0.000193219
SJOS001101_M8	autopsy	chr6_17724919_G/C	RegulatoryFeature	regulatory_region_variant	0/1	0.230	0.221	51,14	0.00371878	0.000193219
SJOS001101_M8	autopsy	chr15_59121627_C/T	RegulatoryFeature	regulatory_region_variant	0/1	0.163	0.221	46,8	0.00371878	0.000193219
SJOS001103_D1	primary_untreated	chr1_198299711_A/C	RegulatoryFeature	regulatory_region_variant	0/1	0.121	0.134	65,9	0.00166649	0.000192153
SJOS001103_D1	primary_untreated	chr12_68688364_A/T	RegulatoryFeature	regulatory_region_variant	0/1	0.183	0.134	49,11	0.00166649	0.000192153
SJOS001104_M1	recurrence_pulm	chr4_76149851_-/C	RegulatoryFeature	regulatory_region_variant	0/1	0.188	0.166	42,9	0.0033067	0.00060992
SJOS001105_D1	primary_untreated	chr2_183518257_G/T	RegulatoryFeature	regulatory_region_variant	0/1	0.046	0.201	63,3	0.00454029	0.000228323
SJOS001105_D1	primary_untreated	chr1_198288225_T/A	RegulatoryFeature	regulatory_region_variant	0/1	0.112	0.201	54,7	0.00454029	0.000228323
SJOS001105_R1	recurrence_bone	chr11_47876079_C/A	RegulatoryFeature	regulatory_region_variant	0/1	0.085	0.16	85,7	NA	NA
SJOS001105_R1	recurrence_bone	chr11_47880780_T/C	RegulatoryFeature	regulatory_region_variant	0/1	0.109	0.16	48,5	NA	NA
SJOS001105_R1	recurrence_bone	chr9_131202814_C/G	RegulatoryFeature	regulatory_region_variant	0/1	0.224	0.16	30,8	NA	NA
SJOS001106_D1	primary_untreated	chr9_131115900_-/ATGTTTGAAATGTGTTTCTT	RegulatoryFeature	regulatory_region_variant	0/1	0.196	0.207	32,7	0.000753626	0.000137936
SJOS001106_D1	primary_untreated	chr15_59149351_C/A	RegulatoryFeature	regulatory_region_variant	0/1	0.305	0.207	38,16	0.000753626	0.000137936
SJOS001107_M2	recurrence_other	chr17_75218216_G/A	Transcript	stop_gained	0/1	0.152	0.123	39,6	0.000690128	0.000120453
SJOS001109_D1	primary_treated	chr12_53327625_T/A	Transcript	3_prime_UTR_variant	0/1	0.134	0.157	44,6	0.00150608	0.000134916
SJOS001109_D1	primary_treated	chr22_45170389_A/T	RegulatoryFeature	regulatory_region_variant	0/1	0.174	0.157	53,11	0.00150608	0.000134916
SJOS001109_D1	primary_treated	chr9_124259514_A/T	RegulatoryFeature	regulatory_region_variant	0/1	0.139	0.157	46,7	0.00150608	0.000134916
SJOS001109_D1	primary_treated	chr1_198254849_G/T	RegulatoryFeature	regulatory_region_variant	0/1	0.123	0.157	67,8	0.00150608	0.000134916
SJOS001110_D1	primary_treated	chr16_56788722_CCTTCCTCCCCAAGTGCAGCAA/-	RegulatoryFeature	regulatory_region_variant	0/1	0.111	0.092	52,5	0.000892331	0.000147056
SJOS001111_M1	recurrence_pulm	chr9_124286733_G/-	RegulatoryFeature	regulatory_region_variant	0/1	0.613	0.31	6,11	0.00433473	0.00029339
SJOS001112_D1	primary_untreated	chr1_198270530_G/T	RegulatoryFeature	regulatory_region_variant	0/1	0.366	0.455	45,26	0.00656949	0.000278068
SJOS001112_D1	primary_untreated	chr3_10354350_-/T	RegulatoryFeature	regulatory_region_variant	0/1	0.855	0.455	4,28	0.00656949	0.000278068
SJOS001112_M2	recurrence_pulm	chr1_198270530_G/T	RegulatoryFeature	regulatory_region_variant	0/1	0.433	0.314	17,13	0.00578537	0.000265084
SJOS001112_M2	recurrence_pulm	chr3_10354350_-/T	RegulatoryFeature	regulatory_region_variant	0/1	0.588	0.314	22,31	0.00578537	0.000265084
SJOS001116_M2	recurrence_other	chr3_13372809_A/G	RegulatoryFeature	regulatory_region_variant	0/1	0.125	0.203	27,3	NA	NA
SJOS001123_D1	primary_untreated	chr4_76146539_G/A	Transcript	5_prime_UTR_variant	0/1	0.242	0.2415	47,16	0.00503262	0.000451835
SJOS001128_D1	primary_untreated	chr9_124260553_C/T	RegulatoryFeature	regulatory_region_variant	0/1	0.326	0.284	31,14	0.00310234	0.000257622
SJOS002_D	primary_untreated	chr9_131118485_T/A	RegulatoryFeature	regulatory_region_variant	0/1	0.227	0.2695	34,9	0.00406845	0.000247909
SJOS006_D	primary_untreated	chr3_13352955_G/C	RegulatoryFeature	regulatory_region_variant	0/1	0.212	0.2025	27,6	0.00113205	0.000102694
SJOS008_D	primary_untreated	chr1_229517276_A/C	Transcript	3_prime_UTR_variant	0/1	0.177	0.286	55,12	0.00229203	0.000396162
SJOS009_D	primary_untreated	chr9_124310556_C/T	RegulatoryFeature	regulatory_region_variant	0/1	0.398	0.167	28,19	0.000112202	5.61247e-05
SJOS010_D	recurrence_bone	chr2_183536968_T/G	RegulatoryFeature	regulatory_region_variant	0/1	0.167	0.258	37,7	0.00177611	0.000364428
SJOS010_D	recurrence_bone	chr10_60769617_G/A	RegulatoryFeature	regulatory_region_variant	0/1	0.371	0.258	28,16	0.00177611	0.000364428
SJOS010_M	recurrence_pulm	chr14_75131659_C/A	Transcript	3_prime_UTR_variant	0/1	0.148	0.17	47,7	0.00192409	0.000386836
SJOS010_M	recurrence_pulm	chr10_60769617_G/A	RegulatoryFeature	regulatory_region_variant	0/1	0.400	0.17	26,17	0.00192409	0.000386836
SJOS011_D	primary_untreated	chr1_198117663_CCC/-	RegulatoryFeature	regulatory_region_variant	0|1	0.197	0.261	75,27	0.000612962	0.000177364
SJOS011_D	primary_untreated	chr1_198069152_G/A	RegulatoryFeature	regulatory_region_variant	0/1	0.157	0.261	48,8	0.000612962	0.000177364
SJOS011_D	primary_untreated	chr1_198117656_ATCCA/-	RegulatoryFeature	regulatory_region_variant	0|1	0.204	0.261	73,27	0.000612962	0.000177364
SJOS011_D	primary_untreated	chr1_198106141_C/G	RegulatoryFeature	regulatory_region_variant	0/1	0.104	0.261	106,12	0.000612962	0.000177364
SJOS012409_D1	primary_treated	chr1_198271930_C/T	RegulatoryFeature	regulatory_region_variant	0/1	0.153	0.14	38,6	0.00628215	0.000477294
SJOS013_M	met_treated	chr1_53842660_G/T	RegulatoryFeature	regulatory_region_variant	0/1	0.051	0.072	54,3	0.000330775	0.000148092
SJOS013768_M1	recurrence_pulm	chr2_183605148_C/T	RegulatoryFeature	regulatory_region_variant	0/1	0.220	0.169	31,8	0.000658916	0.000131994
SJOS013768_M1	recurrence_pulm	chr11_47889769_G/A	RegulatoryFeature	regulatory_region_variant	0/1	0.234	0.169	25,7	0.000658916	0.000131994
SJOS016_D	primary_untreated	chr5_37372218_G/C	RegulatoryFeature	regulatory_region_variant	0/1	0.169	0.2055	50,10	0.00202905	0.000345118
SJOS017_D	primary_untreated	chr9_131218426_C/A	RegulatoryFeature	regulatory_region_variant	0/1	0.389	0.309	21,14	0.000290224	0.000167651
SJOS019_D	primary_untreated	chr1_198291725_C/T	Transcript	3_prime_UTR_variant	0/1	0.192	0.195	61,13	0.000931536	0.00021449
SJOS019_D	primary_untreated	chr2_183295279_G/A	RegulatoryFeature	regulatory_region_variant	0/1	0.300	0.195	35,14	0.000931536	0.00021449
SJOS030101_D1	met_untreated	chr2_183158747_C/T	RegulatoryFeature	regulatory_region_variant	0/1	0.030	0.136	224,6	0.00119866	0.000195583
SJOS030101_D1	met_untreated	chr2_183258744_C/T	RegulatoryFeature	regulatory_region_variant	0/1	0.038	0.136	206,8	0.00119866	0.000195583
SJOS030101_D1	met_untreated	chr2_183158718_C/G	RegulatoryFeature	regulatory_region_variant	0/1	0.029	0.136	236,7	0.00119866	0.000195583
SJOS030101_D1	met_untreated	chr1_198265992_C/T	RegulatoryFeature	regulatory_region_variant	0/1	0.207	0.136	59,15	0.00119866	0.000195583
SJOS030101_D2	primary_treated	chr1_198265992_C/T	RegulatoryFeature	regulatory_region_variant	0/1	0.280	0.178	40,15	0.00246138	0.000318108
SJOS030101_D2	primary_treated	chr2_183258744_C/T	RegulatoryFeature	regulatory_region_variant	0/1	0.058	0.178	204,12	0.00246138	0.000318108
SJOS030101_D2	primary_treated	chr2_183158718_C/G	RegulatoryFeature	regulatory_region_variant	0/1	0.062	0.178	147,9	0.00246138	0.000318108
SJOS030101_D2	primary_treated	chr2_183158747_C/T	RegulatoryFeature	regulatory_region_variant	0/1	0.064	0.178	129,8	0.00246138	0.000318108
SJOS030279_D1	met_untreated	chr9_131190293_CAAGGAC/-	Transcript	5_prime_UTR_variant	0/1	0.070	0.32	52,3	0.00168807	0.000265352
SJOS030422_D2	recurrence_pulm	chr1_198119128_-/AT	RegulatoryFeature	regulatory_region_variant	0/1	0.250	0.2	41,13	0.00181258	0.000263265
SJOS030422_D2	recurrence_pulm	chr20_57350957_G/A	RegulatoryFeature	regulatory_region_variant	0/1	0.225	0.2	9,2	0.00181258	0.000263265
SJOS030579_D2	recurrence_bone	chr3_13364290_T/A	RegulatoryFeature	regulatory_region_variant	0/1	0.210	0.323	44,11	0.00447082	0.000468534
SJOS030579_D2	recurrence_bone	chr22_45174777_-/TATG	RegulatoryFeature	regulatory_region_variant	0/1	0.173	0.323	32,6	0.00447082	0.000468534
SJOS030579_D2	recurrence_bone	chr6_17785511_T/G	Transcript	splice_region_variant,intron_variant	0/1	0.220	0.323	41,11	0.00447082	0.000468534
SJOS030591_D2	recurrence_bone	chr5_37316795_A/G	RegulatoryFeature	regulatory_region_variant	0/1	0.314	0.239	40,18	0	4.76837e-07
SJOS030591_D2	recurrence_bone	chr9_131125570_A/G	RegulatoryFeature	regulatory_region_variant	0/1	0.218	0.239	46,12	0	4.76837e-07
SJOS030605_D1	primary_treated	chr11_47848030_A/C	RegulatoryFeature	regulatory_region_variant	0/1	0.296	0.258	23,9	0.00470938	0.000553848
SJOS030605_D1	primary_treated	chr10_60828460_G/A	RegulatoryFeature	regulatory_region_variant	0/1	0.251	0.258	37,12	0.00470938	0.000553848
SJOS030645_D1	recurrence_pulm	chr3_10391834_C/T	RegulatoryFeature	regulatory_region_variant	0/1	0.167	0.2135	37,7	0.00356755	0.000484164
SJOS030645_D2	recurrence_pulm	chr9_131117264_A/T	RegulatoryFeature	regulatory_region_variant	0/1	0.245	0.179	42,13	0	4.76837e-07
SJOS030645_D2	recurrence_pulm	chr3_13402040_A/T	RegulatoryFeature	regulatory_region_variant	0/1	0.074	0.179	75,5	0	4.76837e-07
SJOS030645_D2	recurrence_pulm	chr9_124175588_T/G	RegulatoryFeature	regulatory_region_variant	0/1	0.195	0.179	49,11	0	4.76837e-07
SJOS030645_D2	recurrence_pulm	chr3_13425401_C/T	RegulatoryFeature	regulatory_region_variant	0/1	0.172	0.179	47,9	0	4.76837e-07
SJOS030861_D3	recurrence_pulm	chr6_17663692_TCTT/-	RegulatoryFeature	regulatory_region_variant	0/1	0.062	0.075	183,12	0	4.76837e-07
SJOS030876_D1	primary_untreated	chr12_53321637_ACGAGT/-	RegulatoryFeature	regulatory_region_variant	0/1	0.092	0.115	58,5	0.0024709	0.000356269
SJOS030876_D2	primary_treated	chr12_53322054_GC/-	RegulatoryFeature	regulatory_region_variant	0/1	0.088	0.131	61,5	0.00125861	0.000273836
SJOS031130_D1	primary_untreated	chr3_13427894_G/A	RegulatoryFeature	regulatory_region_variant	0/1	0.135	0.419	31,4	0.00273399	0.000406581
SJOS031478_D1	primary_treated	chr1_53837384_C/A	RegulatoryFeature	regulatory_region_variant	0/1	0.141	0.11	60,9	0.0016928	0.000281334
SJOS031478_D1	primary_treated	chr22_45188194_C/T	RegulatoryFeature	regulatory_region_variant	0/1	0.194	0.11	33,7	0.0016928	0.000281334
SJOS031478_D2	recurrence_pulm	chr1_53837384_C/A	RegulatoryFeature	regulatory_region_variant	0/1	0.490	0.257	42,41	0.000872959	0.000213913
SJOS031478_D2	recurrence_pulm	chr7_72924992_G/A	Transcript	5_prime_UTR_variant	0/1	0.308	0.257	34,14	0.000872959	0.000213913
SJOS031478_D2	recurrence_pulm	chr22_45188194_C/T	RegulatoryFeature	regulatory_region_variant	0/1	0.692	0.257	11,26	0.000872959	0.000213913
SJOS031478_D2	recurrence_pulm	chr9_131215947_G/A	RegulatoryFeature	regulatory_region_variant	0/1	0.704	0.257	6,15	0.000872959	0.000213913
SJOS031809_D2	primary_treated	chr9_124307714_-/GTTATTGCTACCTAAAATTACTTTATTAATTT	RegulatoryFeature	regulatory_region_variant	0/1	0.204	0.286	57,15	0	4.76837e-07
SJOS031922_D2	primary_treated	chr3_13345026_C/T	Transcript	5_prime_UTR_variant	0/1	0.075	0.074	60,4	8.7731e-05	3.48061e-05
SJOS031922_D2	primary_treated	chr2_183575931_T/A	RegulatoryFeature	regulatory_region_variant	0/1	0.053	0.074	387,22	8.7731e-05	3.48061e-05
SJOS031922_D2	primary_treated	chr16_56767755_G/A	RegulatoryFeature	regulatory_region_variant	0/1	0.171	0.074	136,27	8.7731e-05	3.48061e-05
SJOS031922_D2	primary_treated	chr1_198204647_G/A	RegulatoryFeature	regulatory_region_variant	0/1	0.070	0.074	119,10	8.7731e-05	3.48061e-05
SJOS046149_R1	recurrence_bone	chr12_68664473_C/A	Transcript	3_prime_UTR_variant	0|1	0.079	0.136	33,2	0.000550401	0.000127245
SJOS046149_R1	recurrence_bone	chr9_124146937_G/T	RegulatoryFeature	regulatory_region_variant	0/1	0.379	0.136	24,12	0.000550401	0.000127245
SJOS046149_R1	recurrence_bone	chr3_13386315_A/C	RegulatoryFeature	regulatory_region_variant	0/1	0.280	0.136	28,9	0.000550401	0.000127245
SJOS046149_R1	recurrence_bone	chr12_68664471_GC/-	Transcript	3_prime_UTR_variant	0|1	0.077	0.136	33,2	0.000550401	0.000127245
SJOS046149_R1	recurrence_bone	chr12_68686896_-/AAAAGTTTGCCAATGTGTACCTG	RegulatoryFeature	regulatory_region_variant	0/1	0.080	0.136	73,3	0.000550401	0.000127245
SJOS046149_R1	recurrence_bone	chr1_198295062_A/G	RegulatoryFeature	regulatory_region_variant	0/1	0.174	0.136	19,3	0.000550401	0.000127245
SJOS046149_R2	recurrence_pulm	chr7_72912636_A/G	RegulatoryFeature	regulatory_region_variant	0/1	0.127	0.244	31,4	0.000216796	8.53353e-05
SJOS046149_R2	recurrence_pulm	chr10_60784713_G/T	Transcript	stop_gained	0|1	0.083	0.244	25,2	0.000216796	8.53353e-05
SJOS046149_R2	recurrence_pulm	chr9_124138104_G/T	RegulatoryFeature	regulatory_region_variant	0/1	0.500	0.244	24,23	0.000216796	8.53353e-05
